# Supplementary material for: Meiotic drive of female-inherited supernumerary chromosomes in a pathogenic fungus
Source: eLife. 2018 Dec 13;7:e40251. doi: 10.7554/eLife.40251 (PMC6331196; doi:10.7554/eLife.40251)
Supplement: Supplementary file 1. [file elife-40251-supp1.xlsx]

## Sheet: Tabelle1
Pimer Number	Full Primer Name	Sequence
879	oES879	CCGAGAAGGACCCAGCAAAC
880	oES880	TGACGGGAATGTCGGAGGTG
2100	chr_18	GTTTTCTCCCTGCACCTTGC
2101	chr_18	TATGGCACCTCCGAACAATG
2102	chr_18	GAGAATGTGGTCGCGGAGAT
2103	chr_18	GAGCCCTTCACCAACACACA
2108	chr_20	CGGTTCAGATCAGGTGCAAA
2109	chr_20	CGTGGAAGAGCATCGACAAG
2110	chr_20	GGCACCAACTGCACATGATT
2111	chr_20	ACATGCGAGCTGGATCTGAA
2902	chr21_cen	TGCGAAGCTCAAAAGAAGCG
2903	chr21_cen	TTGGAAGTCCGGAAAGACCG
2904	chr20_cen	ATGATGTGTTTGTGCCACGC
2905	chr20_cen	TACTGGACTAGCAAACCGCC
2906	chr19_cen	CAGCGTCAACAATCTCAGCG
2907	chr19_cen	TCCGAACCACGGATGTCTTG
2908	chr18_cen	AACAGTCGGCTAGCTGTTCC
2909	chr18_cen	TCCAGACGCAACGCACTTTA
2912	chr17_cen	CTGTGCTCTGTCATGGTGGT
2913	chr17_cen	TGATCACTGGACTGCGCTAC
2914	chr16_cen	GAATCCGGCTAGGTAAGCGA
2915	chr16_cen	TCTCTCCGGTCCTACTGTCG
2916	chr15_cen	CGGTCTTCGCGAATGAGAGT
2917	chr15_cen	GCGGATTTCTGGACCTGAGT
2918	chr14_cen	TACTGTTTCGGAGTGCCTGC
2919	chr14_cen	CCTACGGTGGACGCTACAAT
2972	11O21F	TCCACCTCTCTGGGCTGATT
2973	11O21R	CATTTCCTGCTTCTGGAGGT
2980	04L20F	GCGAATTGTTGAGAAGTCCA
2981	04L20R	TCTCGAAGGATCAGCGACAT
2994	Mt-SSR-F	CTCAGTTCAAGTCTGAGTGC
2995	Mt-SSR-R	GACGCACGCATTTCCACTCTA
2996	SSR_Goodwin2007 ac-0001	CACCACACCGTCGTTCAAG
2997	SSR_Goodwin2007 ac-0001	CGTAAGTTGGTGGAGATGG
2998	SSR_Goodwin2007 ggc-0001	GATACCAAGGTGGCCAAGG
2999	SSR_Goodwin2007 ggc-0001	CACGTTGGGAGTGTCGAAG
3000	SSR_Goodwin2007 caa-0002	TCTGCAGAGATCCCGTTACC
3001	SSR_Goodwin2007 caa-0002	ATCCATCACATGACGCACAC
3006	Chr14_SSR1	GCACTAATTGTCGTGACCGC
3007	Chr14_SSR1	CTCGTCTAGAAAGCCAGCGT
3008	Chr15_SSR2	CAACATGGGCGGGACAAAAG
3009	Chr15_SSR2	TCAAGACCAAAGTCCTCCCG
3010	Chr16_SSR3	CGATCGAAACGTGAACGCAA
3011	Chr16_SSR3	CTGTCACTGGAGATCACGGG
3012	Chr17_SSR4	ATCAAACCTACGTCCCTCGC
3013	Chr17_SSR4	CGTCCTTTGCCTCGAACAGA
3014	Chr19_SSR5	ACGATCGTATGTGTCGGACG
3015	Chr19_SSR5	GGGAAGGTGGACTGCATCTC
3016	Chr21_SSR6	GCAAGACCTTTTTCCCTCGC
3017	Chr21_SSR6	CCACTAGCACCTGGGAGTTC
3024	Zt94269_F17_R	CTACATCGACAGACGGGAGC
3025	Zt94269_F17_R	TGTTGAGGTAACGGGACGTG
MAT1-1F	mating type locus 1	CCGCTTTCTGGCTTCTTCGCACTG
MAT1-1R	mating type locus 1	TGGACACCATGGTGAGAGAACCT
MAT1-2F	mating type locus 2	GGCGCCTCCGAAGCAACT
MAT1-2R	mating type locus 2	GATGCGGTTCTGGACTGGAG
3093	IPO94269_Chr16_TelR_716F	GGGGACCGATTCGACCATAC
3094	IPO94269_Chr16_TelR_716R	CGATCGGTCTGTACTCAGCC
