# Supplementary material for: Meiotic drive of female-inherited supernumerary chromosomes in a pathogenic fungus
Source: eLife. 2018 Dec 13;7:e40251. doi: 10.7554/eLife.40251 (PMC6331196; doi:10.7554/eLife.40251)
Supplement: Supplementary file 2. [file elife-40251-supp2.xlsx]

## Sheet: Tabelle1
Ascospore-number	Parent 1	Parent 2 (IPO323 or IPO323-derived whole chromosome deletion strains)	Deleted chromosome in IPO323-derived whole chromosome deletion strain	Unpaired chromosome from IPO323	Chr14 PCR primer 2918*2919 Present = 1 Absent = 0	Chr15 PCR primer 2916*2917 Present = 1 Absent = 0	Chr16 PCR primer 2914*2915 Present = 1 Absent = 0	Chr17 PCR primer 2912*2913 Present = 1 Absent = 0	Chr18 PCR primer 2908*2909 Present = 1 Absent = 0	Chr19 PCR primer 2906*2907 Present = 1 Absent = 0	Chr20 PCR primer 2904*2905 Present = 1 Absent = 0	Chr21 PCR primer 2902*2903 Present = 1 Absent = 0	mtDNA primer 2994*2995 1 = IPO94296 2 = IPO323
101	IPO94269	Zt244	-	Chr18+Chr20	1	1	1	1	0	1	0	1	1
102	IPO94269	Zt244	-	Chr18+Chr20	1	1	1	1	1	1	1	1	nd
103	IPO94269	Zt244	-	Chr18+Chr20	1	1	1	1	0	1	0	1	1
104	IPO94269	Zt244	-	Chr18+Chr20	1	1	1	1	1	1	0	1	1
105	IPO94269	Zt244	-	Chr18+Chr20	1	1	1	1	0	1	1	1	1
106	IPO94269	Zt244	-	Chr18+Chr20	1	1	1	1	0	1	0	1	1
107	IPO94269	Zt244	-	Chr18+Chr20	1	1	1	1	1	1	1	1	2
108	IPO94269	Zt244	-	Chr18+Chr20	1	1	1	1	1	1	1	1	2
109	IPO94269	Zt244	-	Chr18+Chr20	1	1	1	1	1	1	1	1	1
110	IPO94269	Zt244	-	Chr18+Chr20	1	1	1	1	1	1	0	1	1
111	IPO94269	Zt244	-	Chr18+Chr20	1	1	1	0	0	1	0	1	1
112	IPO94269	Zt244	-	Chr18+Chr20	1	1	1	1	0	1	1	1	1
113	IPO94269	Zt244	-	Chr18+Chr20	1	1	1	1	0	1	1	1	1
114	IPO94269	Zt244	-	Chr18+Chr20	1	1	1	1	0	1	0	1	1
115	IPO94269	Zt244	-	Chr18+Chr20	1	1	1	1	1	1	1	1	1
116	IPO94269	Zt244	-	Chr18+Chr20	1	1	1	1	0	1	1	1	1
117	IPO94269	Zt244	-	Chr18+Chr20	1	1	1	1	1	1	0	1	1
118	IPO94269	Zt244	-	Chr18+Chr20	1	1	1	1	0	1	0	1	1
119	IPO94269	Zt244	-	Chr18+Chr20	1	1	1	1	0	1	1	1	1
120	IPO94269	Zt244	-	Chr18+Chr20	1	0	1	1	0	1	0	1	1
121	IPO94269	Zt244	-	Chr18+Chr20	1	1	1	1	1	1	1	1	1
122	IPO94269	Zt244	-	Chr18+Chr20	1	1	1	1	0	1	0	1	1
123	IPO94269	Zt244	-	Chr18+Chr20	1	1	1	1	0	1	1	1	1
124	IPO94269	Zt244	-	Chr18+Chr20	1	1	1	1	0	1	1	1	1
125	IPO94269	Zt244	-	Chr18+Chr20	1	1	1	1	0	1	0	1	1
126	IPO94269	Zt244	-	Chr18+Chr20	1	1	1	1	0	1	0	1	1
127	IPO94269	Zt244	-	Chr18+Chr20	1	1	1	1	1	1	0	1	1
128	IPO94269	Zt244	-	Chr18+Chr20	1	1	1	1	0	1	0	1	1
129	IPO94269	Zt244	-	Chr18+Chr20	1	1	1	1	1	1	1	1	1
130	IPO94269	Zt244	-	Chr18+Chr20	0	0	1	1	1	0	1	1	1
131	IPO94269	Zt244	-	Chr18+Chr20	0	0	1	1	0	0	0	1	1
132	IPO94269	Zt244	-	Chr18+Chr20	0	0	1	1	0	0	1	1	nd
133	IPO94269	Zt244	-	Chr18+Chr20	1	1	1	1	1	1	1	1	1
134	IPO94269	Zt244	-	Chr18+Chr20	1	1	1	1	1	1	1	1	1
135	IPO94269	Zt244	-	Chr18+Chr20	1	1	1	1	1	1	0	1	1
136	IPO94269	Zt244	-	Chr18+Chr20	1	1	1	1	0	1	0	1	1
137	IPO94269	Zt244	-	Chr18+Chr20	1	1	1	1	0	1	0	1	1
138	IPO94269	Zt244	-	Chr18+Chr20	1	1	1	1	0	1	0	1	1
139	IPO94269	Zt244	-	Chr18+Chr20	1	1	1	1	0	1	0	1	1
140	IPO94269	Zt244	-	Chr18+Chr20	1	1	1	1	1	1	0	1	1
141	IPO94269	Zt244	-	Chr18+Chr20	1	1	1	1	0	1	0	1	1
142	IPO94269	Zt244	-	Chr18+Chr20	1	1	1	1	1	1	1	1	1
143	IPO94269	Zt244	-	Chr18+Chr20	1	1	1	1	0	1	1	1	1
144	IPO94269	Zt244	-	Chr18+Chr20	1	1	1	1	0	1	0	1	1
145	IPO94269	Zt244	-	Chr18+Chr20	1	1	1	1	0	1	0	1	1
146	IPO94269	Zt244	-	Chr18+Chr20	1	1	1	1	0	1	1	1	1
147	IPO94269	Zt244	-	Chr18+Chr20	1	0	1	1	1	1	1	0	2
148	IPO94269	Zt244	-	Chr18+Chr20	1	0	1	1	1	1	1	1	2
149	IPO94269	Zt244	-	Chr18+Chr20	1	1	1	1	1	1	0	1	1
150	IPO94269	Zt244	-	Chr18+Chr20	1	1	1	1	0	1	0	1	1
151	IPO94269	Zt244	-	Chr18+Chr20	1	1	1	1	0	1	0	1	1
152	IPO94269	Zt244	-	Chr18+Chr20	1	1	1	1	0	1	1	1	1
153	IPO94269	Zt244	-	Chr18+Chr20	1	1	1	1	1	1	0	1	1
154	IPO94269	Zt244	-	Chr18+Chr20	1	1	1	0	1	1	0	1	1
155	IPO94269	Zt244	-	Chr18+Chr20	1	1	1	1	0	1	0	1	1
156	IPO94269	Zt244	-	Chr18+Chr20	1	1	1	1	1	1	0	1	1
157	IPO94269	Zt244	-	Chr18+Chr20	1	1	1	1	0	1	0	1	1
158	IPO94269	Zt244	-	Chr18+Chr20	1	1	1	1	0	1	0	0	1
159	IPO94269	Zt244	-	Chr18+Chr20	1	1	1	1	1	1	1	1	2
160	IPO94269	Zt244	-	Chr18+Chr20	0	1	1	1	0	1	1	1	1
161	IPO94269	Zt244	-	Chr18+Chr20	1	1	1	1	1	1	1	1	1
162	IPO94269	Zt244	-	Chr18+Chr20	1	1	1	1	1	1	1	1	1
163	IPO94269	Zt244	-	Chr18+Chr20	1	1	1	1	0	1	0	1	1
164	IPO94269	Zt244	-	Chr18+Chr20	1	1	1	1	0	1	0	1	1
165	IPO94269	Zt244	-	Chr18+Chr20	1	1	1	1	0	1	0	1	1
166	IPO94269	Zt244	-	Chr18+Chr20	1	1	1	1	0	1	0	1	1
167	IPO94269	Zt244	-	Chr18+Chr20	1	1	1	1	1	1	0	1	1
168	IPO94269	Zt244	-	Chr18+Chr20	1	1	1	1	1	1	1	1	1
169	IPO94269	Zt244	-	Chr18+Chr20	1	1	1	1	1	1	1	1	1
170	IPO94269	Zt244	-	Chr18+Chr20	1	1	1	1	1	1	1	1	1
171	IPO94269	Zt244	-	Chr18+Chr20	1	1	1	1	0	1	0	1	1
172	IPO94269	Zt244	-	Chr18+Chr20	1	1	1	1	1	1	0	1	1
173	IPO94269	Zt244	-	Chr18+Chr20	1	1	1	1	1	1	0	1	1
174	IPO94269	Zt244	-	Chr18+Chr20	1	1	1	1	1	1	0	1	1
175	IPO94269	Zt244	-	Chr18+Chr20	1	1	1	1	0	1	0	1	1
176	IPO94269	Zt244	-	Chr18+Chr20	1	1	1	1	0	1	1	1	1
177	IPO94269	Zt244	-	Chr18+Chr20	1	1	1	1	1	1	0	1	1
178	IPO94269	Zt244	-	Chr18+Chr20	1	1	1	1	1	1	1	1	1
179	IPO94269	Zt244	-	Chr18+Chr20	1	1	1	1	1	1	0	1	1
180	IPO94269	Zt244	-	Chr18+Chr20	1	1	1	1	1	1	0	1	1
181	IPO94269	Zt244	-	Chr18+Chr20	1	1	1	1	1	1	1	1	1
182	IPO94269	Zt244	-	Chr18+Chr20	1	1	1	1	1	1	0	1	1
183	IPO94269	Zt244	-	Chr18+Chr20	1	1	1	1	0	1	0	1	1
184	IPO94269	Zt244	-	Chr18+Chr20	1	1	1	1	0	1	1	1	1
185	IPO94269	Zt244	-	Chr18+Chr20	1	1	1	1	1	1	0	1	1
186	IPO94269	Zt244	-	Chr18+Chr20	1	1	1	1	1	1	0	1	1
187	IPO94269	Zt244	-	Chr18+Chr20	1	1	1	1	0	1	0	1	1
188	IPO94269	Zt244	-	Chr18+Chr20	1	1	1	1	1	1	1	1	1
189	IPO94269	Zt244	-	Chr18+Chr20	1	1	1	1	0	1	0	1	1
190	IPO94269	Zt244	-	Chr18+Chr20	1	1	1	1	1	1	1	1	2
191	IPO94269	Zt244	-	Chr18+Chr20	1	1	1	1	0	1	1	1	1
192	IPO94269	Zt244	-	Chr18+Chr20	1	1	1	1	0	1	0	1	1
193	IPO94269	Zt244	-	Chr18+Chr20	1	1	1	1	0	1	1	1	1
194	IPO94269	Zt244	-	Chr18+Chr20	1	1	1	1	1	1	1	1	2
195	IPO94269	Zt244	-	Chr18+Chr20	1	1	1	1	0	1	1	1	1
196	IPO94269	Zt244	-	Chr18+Chr20	1	1	1	1	1	1	0	1	1
201	IPO94269	Zt260	Chr14	Chr18+Chr20	0	1	1	1	1	1	1	1	2
202	IPO94269	Zt260	Chr14	Chr18+Chr20	0	1	1	1	1	1	1	1	2
203	IPO94269	Zt260	Chr14	Chr18+Chr20	1	1	1	1	1	1	1	1	2
204	IPO94269	Zt260	Chr14	Chr18+Chr20	1	1	1	1	0	1	0	1	1
205	IPO94269	Zt260	Chr14	Chr18+Chr20	1	1	1	1	1	1	1	1	nd
206	IPO94269	Zt260	Chr14	Chr18+Chr20	0	1	1	1	0	1	0	1	1
207	IPO94269	Zt260	Chr14	Chr18+Chr20	0	1	1	1	0	1	0	1	1
208	IPO94269	Zt260	Chr14	Chr18+Chr20	0	1	1	1	0	1	0	1	1
209	IPO94269	Zt260	Chr14	Chr18+Chr20	0	1	1	1	1	1	0	1	1
210	IPO94269	Zt260	Chr14	Chr18+Chr20	0	1	1	1	0	1	0	1	1
211	IPO94269	Zt260	Chr14	Chr18+Chr20	1	1	1	1	1	1	0	1	1
212	IPO94269	Zt260	Chr14	Chr18+Chr20	0	1	1	1	0	1	0	1	1
213	IPO94269	Zt260	Chr14	Chr18+Chr20	1	0	1	1	1	1	1	1	2
214	IPO94269	Zt260	Chr14	Chr18+Chr20	0	1	1	1	1	1	1	1	1
215	IPO94269	Zt260	Chr14	Chr18+Chr20	0	1	1	1	1	1	1	1	1
216	IPO94269	Zt260	Chr14	Chr18+Chr20	0	1	1	1	0	1	1	1	1
217	IPO94269	Zt260	Chr14	Chr18+Chr20	1	1	1	1	0	1	0	1	1
218	IPO94269	Zt260	Chr14	Chr18+Chr20	1	1	1	1	0	1	0	1	1
219	IPO94269	Zt260	Chr14	Chr18+Chr20	0	1	1	1	0	1	0	1	1
220	IPO94269	Zt260	Chr14	Chr18+Chr20	0	1	1	1	0	1	1	1	1
221	IPO94269	Zt260	Chr14	Chr18+Chr20	0	1	1	1	0	1	0	1	1
222	IPO94269	Zt260	Chr14	Chr18+Chr20	1	1	1	1	1	1	0	1	1
223	IPO94269	Zt260	Chr14	Chr18+Chr20	0	1	1	1	0	1	0	1	1
224	IPO94269	Zt260	Chr14	Chr18+Chr20	0	1	1	1	1	1	0	1	1
225	IPO94269	Zt260	Chr14	Chr18+Chr20	0	1	1	1	0	1	0	1	1
226	IPO94269	Zt260	Chr14	Chr18+Chr20	0	1	1	1	0	1	1	1	1
227	IPO94269	Zt260	Chr14	Chr18+Chr20	0	1	1	1	1	1	0	1	1
228	IPO94269	Zt260	Chr14	Chr18+Chr20	1	1	1	1	0	1	0	1	1
229	IPO94269	Zt260	Chr14	Chr18+Chr20	0	1	1	1	0	1	1	1	1
230	IPO94269	Zt260	Chr14	Chr18+Chr20	0	1	1	1	0	1	0	1	1
231	IPO94269	Zt260	Chr14	Chr18+Chr20	1	1	1	1	0	1	1	1	1
232	IPO94269	Zt260	Chr14	Chr18+Chr20	1	1	1	1	1	1	1	1	1
233	IPO94269	Zt260	Chr14	Chr18+Chr20	1	1	1	1	0	1	0	1	1
234	IPO94269	Zt260	Chr14	Chr18+Chr20	0	1	1	1	0	1	0	1	1
235	IPO94269	Zt260	Chr14	Chr18+Chr20	0	1	1	1	0	1	0	1	1
236	IPO94269	Zt260	Chr14	Chr18+Chr20	0	0	1	1	0	1	0	1	2
237	IPO94269	Zt260	Chr14	Chr18+Chr20	0	1	1	1	0	1	0	1	1
238	IPO94269	Zt260	Chr14	Chr18+Chr20	0	1	1	1	0	0	0	1	1
239	IPO94269	Zt260	Chr14	Chr18+Chr20	1	1	1	1	0	1	1	1	1
240	IPO94269	Zt260	Chr14	Chr18+Chr20	0	1	1	1	1	1	0	1	1
241	IPO94269	Zt260	Chr14	Chr18+Chr20	0	1	1	1	1	1	1	1	2
242	IPO94269	Zt260	Chr14	Chr18+Chr20	1	1	1	1	1	0	1	1	2
243	IPO94269	Zt260	Chr14	Chr18+Chr20	1	1	1	1	1	1	0	1	1
244	IPO94269	Zt260	Chr14	Chr18+Chr20	1	1	1	1	1	1	1	nd	1
245	IPO94269	Zt260	Chr14	Chr18+Chr20	1	1	1	1	1	1	0	1	1
246	IPO94269	Zt260	Chr14	Chr18+Chr20	0	1	1	1	0	1	1	1	1
247	IPO94269	Zt260	Chr14	Chr18+Chr20	1	1	1	1	1	1	1	1	1
248	IPO94269	Zt260	Chr14	Chr18+Chr20	0	1	1	1	0	1	1	1	1
249	IPO94269	Zt260	Chr14	Chr18+Chr20	0	1	1	1	0	1	0	1	1
250	IPO94269	Zt260	Chr14	Chr18+Chr20	1	1	1	1	1	1	0	1	2
251	IPO94269	Zt260	Chr14	Chr18+Chr20	1	1	1	1	0	1	1	1	1
252	IPO94269	Zt260	Chr14	Chr18+Chr20	0	1	1	1	0	1	0	1	1
253	IPO94269	Zt260	Chr14	Chr18+Chr20	0	1	1	1	0	1	0	1	1
254	IPO94269	Zt260	Chr14	Chr18+Chr20	0	1	1	1	0	1	1	1	1
255	IPO94269	Zt260	Chr14	Chr18+Chr20	0	1	1	1	1	1	1	1	1
256	IPO94269	Zt260	Chr14	Chr18+Chr20	1	1	1	1	0	1	0	nd	1
257	IPO94269	Zt260	Chr14	Chr18+Chr20	1	1	1	1	1	1	0	1	1
258	IPO94269	Zt260	Chr14	Chr18+Chr20	1	1	1	1	1	1	0	1	1
259	IPO94269	Zt260	Chr14	Chr18+Chr20	0	1	1	1	0	1	0	1	1
260	IPO94269	Zt260	Chr14	Chr18+Chr20	1	1	1	1	0	1	0	1	1
261	IPO94269	Zt260	Chr14	Chr18+Chr20	1	1	1	1	0	1	1	nd	1
262	IPO94269	Zt260	Chr14	Chr18+Chr20	1	1	1	1	1	0	1	1	2
263	IPO94269	Zt260	Chr14	Chr18+Chr20	0	1	1	1	0	1	0	1	1
264	IPO94269	Zt260	Chr14	Chr18+Chr20	0	0	1	1	1	1	1	1	1
265	IPO94269	Zt260	Chr14	Chr18+Chr20	1	1	1	1	0	1	0	1	1
266	IPO94269	Zt260	Chr14	Chr18+Chr20	0	1	1	1	0	1	0	1	1
267	IPO94269	Zt260	Chr14	Chr18+Chr20	0	1	1	1	0	1	0	1	1
268	IPO94269	Zt260	Chr14	Chr18+Chr20	1	1	1	0	0	1	0	1	1
269	IPO94269	Zt260	Chr14	Chr18+Chr20	0	1	1	1	0	1	0	1	1
270	IPO94269	Zt260	Chr14	Chr18+Chr20	1	1	1	1	1	1	0	1	1
271	IPO94269	Zt260	Chr14	Chr18+Chr20	0	1	1	1	0	1	0	1	1
272	IPO94269	Zt260	Chr14	Chr18+Chr20	1	1	1	1	0	1	0	1	nd
273	IPO94269	Zt260	Chr14	Chr18+Chr20	0	1	1	1	0	1	0	1	1
274	IPO94269	Zt260	Chr14	Chr18+Chr20	0	1	1	1	0	1	1	1	1
275	IPO94269	Zt260	Chr14	Chr18+Chr20	0	1	1	1	1	1	0	1	1
276	IPO94269	Zt260	Chr14	Chr18+Chr20	1	1	1	1	0	1	1	1	1
277	IPO94269	Zt260	Chr14	Chr18+Chr20	1	1	1	1	0	1	1	1	2
278	IPO94269	Zt260	Chr14	Chr18+Chr20	0	1	1	1	0	1	1	1	2
279	IPO94269	Zt260	Chr14	Chr18+Chr20	0	1	1	1	0	1	1	1	1
280	IPO94269	Zt260	Chr14	Chr18+Chr20	1	1	1	1	1	1	1	1	1
281	IPO94269	Zt260	Chr14	Chr18+Chr20	1	1	1	1	0	1	0	1	1
282	IPO94269	Zt260	Chr14	Chr18+Chr20	0	1	1	1	1	1	1	1	2
283	IPO94269	Zt260	Chr14	Chr18+Chr20	0	1	1	0	0	1	1	1	1
284	IPO94269	Zt260	Chr14	Chr18+Chr20	1	1	1	1	1	1	1	1	1
285	IPO94269	Zt260	Chr14	Chr18+Chr20	0	1	1	1	0	1	1	1	1
286	IPO94269	Zt260	Chr14	Chr18+Chr20	1	1	1	1	0	1	1	1	1
287	IPO94269	Zt260	Chr14	Chr18+Chr20	0	1	1	1	1	1	1	1	2
288	IPO94269	Zt260	Chr14	Chr18+Chr20	1	1	1	1	1	1	0	1	2
289	IPO94269	Zt260	Chr14	Chr18+Chr20	0	1	1	1	0	1	0	1	1
290	IPO94269	Zt260	Chr14	Chr18+Chr20	0	1	1	1	0	1	1	1	1
291	IPO94269	Zt260	Chr14	Chr18+Chr20	0	1	1	1	0	1	1	1	1
292	IPO94269	Zt260	Chr14	Chr18+Chr20	1	1	1	1	1	1	1	1	2
293	IPO94269	Zt260	Chr14	Chr18+Chr20	1	1	1	1	0	1	1	0	1
294	IPO94269	Zt260	Chr14	Chr18+Chr20	0	1	1	1	0	1	1	1	1
295	IPO94269	Zt260	Chr14	Chr18+Chr20	1	1	1	1	0	1	0	1	1
296	IPO94269	Zt260	Chr14	Chr18+Chr20	1	1	1	1	0	1	0	1	2
301	IPO94269	Zt267	Chr21	Chr18+Chr20	0	1	1	1	0	1	1	1	1
302	IPO94269	Zt267	Chr21	Chr18+Chr20	1	1	1	1	0	1	0	1	1
303	IPO94269	Zt267	Chr21	Chr18+Chr20	1	1	1	1	0	1	1	1	1
304	IPO94269	Zt267	Chr21	Chr18+Chr20	1	1	1	1	0	1	1	1	1
305	IPO94269	Zt267	Chr21	Chr18+Chr20	1	1	1	1	1	1	1	0	2
306	IPO94269	Zt267	Chr21	Chr18+Chr20	1	1	1	1	1	1	1	1	2
307	IPO94269	Zt267	Chr21	Chr18+Chr20	1	1	1	0	1	1	1	0	1
308	IPO94269	Zt267	Chr21	Chr18+Chr20	1	1	1	1	1	1	1	0	2
309	IPO94269	Zt267	Chr21	Chr18+Chr20	1	1	1	1	0	1	0	1	1
310	IPO94269	Zt267	Chr21	Chr18+Chr20	1	1	1	1	1	1	0	0	2
311	IPO94269	Zt267	Chr21	Chr18+Chr20	1	1	1	1	0	1	1	1	1
312	IPO94269	Zt267	Chr21	Chr18+Chr20	1	1	1	1	0	1	1	1	1
313	IPO94269	Zt267	Chr21	Chr18+Chr20	0	1	1	1	1	1	1	1	1
314	IPO94269	Zt267	Chr21	Chr18+Chr20	1	1	1	1	1	1	1	1	2
315	IPO94269	Zt267	Chr21	Chr18+Chr20	1	1	1	1	1	1	1	1	1
316	IPO94269	Zt267	Chr21	Chr18+Chr20	1	1	1	1	1	1	1	1	1
317	IPO94269	Zt267	Chr21	Chr18+Chr20	1	1	1	1	1	1	1	1	1
318	IPO94269	Zt267	Chr21	Chr18+Chr20	1	0	1	0	0	1	1	0	2
319	IPO94269	Zt267	Chr21	Chr18+Chr20	0	1	1	0	0	1	0	1	1
320	IPO94269	Zt267	Chr21	Chr18+Chr20	1	1	1	1	0	1	1	1	1
321	IPO94269	Zt267	Chr21	Chr18+Chr20	1	1	1	1	1	1	1	1	2
322	IPO94269	Zt267	Chr21	Chr18+Chr20	1	1	1	1	1	1	1	0	2
323	IPO94269	Zt267	Chr21	Chr18+Chr20	1	1	1	1	1	1	1	1	2
324	IPO94269	Zt267	Chr21	Chr18+Chr20	1	1	1	1	0	1	1	1	1
325	IPO94269	Zt267	Chr21	Chr18+Chr20	1	1	1	1	1	1	1	1	1
326	IPO94269	Zt267	Chr21	Chr18+Chr20	1	1	1	1	0	1	1	1	1
327	IPO94269	Zt267	Chr21	Chr18+Chr20	1	0	1	1	0	1	1	1	2
328	IPO94269	Zt267	Chr21	Chr18+Chr20	1	1	1	1	0	1	1	1	1
329	IPO94269	Zt267	Chr21	Chr18+Chr20	1	1	1	1	1	1	1	1	2
330	IPO94269	Zt267	Chr21	Chr18+Chr20	1	1	1	1	0	1	1	1	1
331	IPO94269	Zt267	Chr21	Chr18+Chr20	1	1	1	1	1	1	1	1	1
332	IPO94269	Zt267	Chr21	Chr18+Chr20	1	1	1	1	1	1	1	0	2
333	IPO94269	Zt267	Chr21	Chr18+Chr20	1	1	1	1	0	1	0	1	2
334	IPO94269	Zt267	Chr21	Chr18+Chr20	1	1	1	1	0	1	1	1	2
335	IPO94269	Zt267	Chr21	Chr18+Chr20	1	1	1	1	1	1	1	0	2
336	IPO94269	Zt267	Chr21	Chr18+Chr20	1	1	1	1	0	1	0	1	1
337	IPO94269	Zt267	Chr21	Chr18+Chr20	1	1	1	1	1	1	0	1	1
338	IPO94269	Zt267	Chr21	Chr18+Chr20	1	1	1	1	0	1	1	1	1
339	IPO94269	Zt267	Chr21	Chr18+Chr20	1	1	1	1	1	1	1	1	1
340	IPO94269	Zt267	Chr21	Chr18+Chr20	1	1	1	1	0	1	0	1	1
341	IPO94269	Zt267	Chr21	Chr18+Chr20	1	1	1	1	0	1	1	1	1
342	IPO94269	Zt267	Chr21	Chr18+Chr20	1	1	1	1	1	1	0	1	1
343	IPO94269	Zt267	Chr21	Chr18+Chr20	1	1	1	1	0	1	0	1	1
344	IPO94269	Zt267	Chr21	Chr18+Chr20	1	1	1	1	1	1	0	1	1
345	IPO94269	Zt267	Chr21	Chr18+Chr20	1	1	1	1	0	1	0	0	1
346	IPO94269	Zt267	Chr21	Chr18+Chr20	1	1	1	1	0	1	0	1	1
347	IPO94269	Zt267	Chr21	Chr18+Chr20	1	1	1	1	0	1	0	1	1
348	IPO94269	Zt267	Chr21	Chr18+Chr20	1	1	1	1	0	1	1	0	2
349	IPO94269	Zt267	Chr21	Chr18+Chr20	1	1	1	1	1	1	1	1	1
350	IPO94269	Zt267	Chr21	Chr18+Chr20	1	1	1	1	0	1	0	1	1
351	IPO94269	Zt267	Chr21	Chr18+Chr20	1	1	1	1	1	1	0	1	1
352	IPO94269	Zt267	Chr21	Chr18+Chr20	1	1	1	1	0	1	1	1	1
353	IPO94269	Zt267	Chr21	Chr18+Chr20	1	1	1	1	1	1	0	1	1
354	IPO94269	Zt267	Chr21	Chr18+Chr20	1	1	1	1	1	1	0	1	1
355	IPO94269	Zt267	Chr21	Chr18+Chr20	1	1	1	1	0	1	0	1	1
356	IPO94269	Zt267	Chr21	Chr18+Chr20	1	1	1	1	1	1	0	1	1
357	IPO94269	Zt267	Chr21	Chr18+Chr20	1	1	1	1	0	1	1	1	1
358	IPO94269	Zt267	Chr21	Chr18+Chr20	1	1	1	1	1	1	1	1	2
359	IPO94269	Zt267	Chr21	Chr18+Chr20	1	1	1	1	0	1	1	0	2
360	IPO94269	Zt267	Chr21	Chr18+Chr20	1	1	1	1	0	1	0	1	1
361	IPO94269	Zt267	Chr21	Chr18+Chr20	1	1	1	1	0	1	1	0	1
362	IPO94269	Zt267	Chr21	Chr18+Chr20	1	1	1	1	1	1	0	1	2
363	IPO94269	Zt267	Chr21	Chr18+Chr20	1	1	0	1	0	1	0	1	1
364	IPO94269	Zt267	Chr21	Chr18+Chr20	1	1	0	1	0	1	0	1	1
365	IPO94269	Zt267	Chr21	Chr18+Chr20	1	1	1	1	0	1	1	1	2
366	IPO94269	Zt267	Chr21	Chr18+Chr20	1	1	1	1	1	1	1	1	1
367	IPO94269	Zt267	Chr21	Chr18+Chr20	1	1	1	1	0	1	0	1	1
368	IPO94269	Zt267	Chr21	Chr18+Chr20	1	1	1	1	0	1	0	1	1
369	IPO94269	Zt267	Chr21	Chr18+Chr20	1	1	1	1	0	1	1	1	1
370	IPO94269	Zt267	Chr21	Chr18+Chr20	1	1	1	1	0	1	0	1	1
371	IPO94269	Zt267	Chr21	Chr18+Chr20	1	1	1	1	1	1	1	1	1
372	IPO94269	Zt267	Chr21	Chr18+Chr20	1	1	1	1	0	1	1	1	1
373	IPO94269	Zt267	Chr21	Chr18+Chr20	0	1	1	1	0	1	0	1	1
374	IPO94269	Zt267	Chr21	Chr18+Chr20	1	1	1	1	0	1	1	1	2
375	IPO94269	Zt267	Chr21	Chr18+Chr20	1	1	1	1	0	1	0	1	1
376	IPO94269	Zt267	Chr21	Chr18+Chr20	1	1	1	1	1	1	1	1	1
377	IPO94269	Zt267	Chr21	Chr18+Chr20	1	1	1	1	1	0	0	0	2
378	IPO94269	Zt267	Chr21	Chr18+Chr20	1	1	1	1	1	1	0	1	1
379	IPO94269	Zt267	Chr21	Chr18+Chr20	1	1	1	1	0	1	0	1	1
380	IPO94269	Zt267	Chr21	Chr18+Chr20	1	1	1	1	0	1	1	1	1
381	IPO94269	Zt267	Chr21	Chr18+Chr20	1	1	1	1	1	1	1	1	1
382	IPO94269	Zt267	Chr21	Chr18+Chr20	1	1	1	1	1	1	0	0	2
383	IPO94269	Zt267	Chr21	Chr18+Chr20	1	1	1	1	0	1	0	1	1
384	IPO94269	Zt267	Chr21	Chr18+Chr20	1	0	1	1	0	1	1	0	2
385	IPO94269	Zt267	Chr21	Chr18+Chr20	1	1	1	1	0	1	0	1	1
386	IPO94269	Zt267	Chr21	Chr18+Chr20	1	1	1	1	0	1	1	1	1
387	IPO94269	Zt267	Chr21	Chr18+Chr20	1	1	1	1	1	1	0	1	1
388	IPO94269	Zt267	Chr21	Chr18+Chr20	1	1	1	1	0	1	1	0	1
389	IPO94269	Zt267	Chr21	Chr18+Chr20	1	1	1	1	1	1	1	1	1
401	IPO94269	Zt270	Chr16	Chr18+Chr20	1	1	1	1	0	1	1	1	1
402	IPO94269	Zt270	Chr16	Chr18+Chr20	1	1	1	1	1	1	1	1	1
403	IPO94269	Zt270	Chr16	Chr18+Chr20	1	1	0	1	1	1	1	1	1
404	IPO94269	Zt270	Chr16	Chr18+Chr20	1	1	0	1	0	1	0	0	1
405	IPO94269	Zt270	Chr16	Chr18+Chr20	1	0	1	1	1	1	1	1	nd
406	IPO94269	Zt270	Chr16	Chr18+Chr20	1	1	0	1	0	1	0	1	1
407	IPO94269	Zt270	Chr16	Chr18+Chr20	1	1	0	1	0	1	0	1	1
408	IPO94269	Zt270	Chr16	Chr18+Chr20	1	1	1	1	1	1	0	1	1
409	IPO94269	Zt270	Chr16	Chr18+Chr20	1	1	1	1	1	1	1	1	2
410	IPO94269	Zt270	Chr16	Chr18+Chr20	1	1	1	1	0	1	0	1	1
411	IPO94269	Zt270	Chr16	Chr18+Chr20	1	1	1	1	1	1	1	1	1
412	IPO94269	Zt270	Chr16	Chr18+Chr20	1	1	1	1	1	1	0	1	1
413	IPO94269	Zt270	Chr16	Chr18+Chr20	1	1	1	1	0	1	0	1	1
414	IPO94269	Zt270	Chr16	Chr18+Chr20	1	1	0	1	1	1	0	1	1
415	IPO94269	Zt270	Chr16	Chr18+Chr20	1	1	0	1	1	1	0	1	1
416	IPO94269	Zt270	Chr16	Chr18+Chr20	1	1	0	1	1	1	1	1	2
417	IPO94269	Zt270	Chr16	Chr18+Chr20	1	1	1	1	0	1	1	1	2
418	IPO94269	Zt270	Chr16	Chr18+Chr20	1	0	0	1	1	1	1	1	2
419	IPO94269	Zt270	Chr16	Chr18+Chr20	1	0	0	1	1	1	1	1	2
420	IPO94269	Zt270	Chr16	Chr18+Chr20	1	0	0	1	1	1	1	1	2
421	IPO94269	Zt270	Chr16	Chr18+Chr20	1	1	0	1	1	1	1	1	2
422	IPO94269	Zt270	Chr16	Chr18+Chr20	1	1	1	1	1	1	1	1	2
423	IPO94269	Zt270	Chr16	Chr18+Chr20	1	1	0	0	1	1	1	1	2
424	IPO94269	Zt270	Chr16	Chr18+Chr20	0	1	1	1	1	1	0	1	1
425	IPO94269	Zt270	Chr16	Chr18+Chr20	1	1	1	1	0	1	0	1	1
426	IPO94269	Zt270	Chr16	Chr18+Chr20	1	1	1	1	0	1	0	1	1
427	IPO94269	Zt270	Chr16	Chr18+Chr20	1	1	0	1	1	1	1	1	2
428	IPO94269	Zt270	Chr16	Chr18+Chr20	1	1	1	1	0	1	0	1	1
429	IPO94269	Zt270	Chr16	Chr18+Chr20	1	1	1	1	0	1	0	1	1
430	IPO94269	Zt270	Chr16	Chr18+Chr20	1	1	1	1	0	1	1	1	1
431	IPO94269	Zt270	Chr16	Chr18+Chr20	1	1	1	1	0	1	0	1	1
432	IPO94269	Zt270	Chr16	Chr18+Chr20	1	1	1	1	1	1	1	1	2
433	IPO94269	Zt270	Chr16	Chr18+Chr20	1	1	1	1	1	1	1	1	2
434	IPO94269	Zt270	Chr16	Chr18+Chr20	1	1	1	1	1	1	0	1	1
435	IPO94269	Zt270	Chr16	Chr18+Chr20	0	1	0	1	1	1	1	1	2
436	IPO94269	Zt270	Chr16	Chr18+Chr20	1	0	0	1	1	1	1	1	2
437	IPO94269	Zt270	Chr16	Chr18+Chr20	1	1	1	1	1	1	1	1	nd
438	IPO94269	Zt270	Chr16	Chr18+Chr20	0	1	1	1	1	1	1	1	nd
439	IPO94269	Zt270	Chr16	Chr18+Chr20	1	1	1	1	1	1	0	1	nd
440	IPO94269	Zt270	Chr16	Chr18+Chr20	1	1	1	1	1	1	1	1	1
441	IPO94269	Zt270	Chr16	Chr18+Chr20	1	1	1	1	0	1	1	1	2
442	IPO94269	Zt270	Chr16	Chr18+Chr20	1	1	1	1	0	1	1	1	1
443	IPO94269	Zt270	Chr16	Chr18+Chr20	1	1	1	1	1	1	0	1	1
444	IPO94269	Zt270	Chr16	Chr18+Chr20	1	1	0	1	0	1	0	1	1
445	IPO94269	Zt270	Chr16	Chr18+Chr20	1	1	1	1	1	1	0	1	nd
446	IPO94269	Zt270	Chr16	Chr18+Chr20	1	1	1	1	0	1	0	1	nd
447	IPO94269	Zt270	Chr16	Chr18+Chr20	1	1	1	1	0	1	1	1	nd
448	IPO94269	Zt270	Chr16	Chr18+Chr20	1	1	1	1	0	1	1	1	1
449	IPO94269	Zt270	Chr16	Chr18+Chr20	1	1	1	1	0	1	1	1	1
450	IPO94269	Zt270	Chr16	Chr18+Chr20	1	1	0	1	1	1	1	1	2
451	IPO94269	Zt270	Chr16	Chr18+Chr20	1	1	1	1	1	1	1	1	2
452	IPO94269	Zt270	Chr16	Chr18+Chr20	1	1	1	1	1	1	0	1	1
453	IPO94269	Zt270	Chr16	Chr18+Chr20	0	1	0	1	1	1	0	1	1
454	IPO94269	Zt270	Chr16	Chr18+Chr20	1	1	1	1	1	1	1	1	2
455	IPO94269	Zt270	Chr16	Chr18+Chr20	1	1	1	1	0	1	1	1	1
456	IPO94269	Zt270	Chr16	Chr18+Chr20	1	1	1	1	0	1	0	1	1
457	IPO94269	Zt270	Chr16	Chr18+Chr20	1	1	1	1	0	1	0	1	1
458	IPO94269	Zt270	Chr16	Chr18+Chr20	1	1	1	1	0	1	0	1	1
459	IPO94269	Zt270	Chr16	Chr18+Chr20	1	1	1	1	0	1	0	1	1
460	IPO94269	Zt270	Chr16	Chr18+Chr20	1	1	0	0	0	1	0	1	1
461	IPO94269	Zt270	Chr16	Chr18+Chr20	1	1	1	0	0	1	1	1	1
462	IPO94269	Zt270	Chr16	Chr18+Chr20	1	1	1	1	0	1	1	1	1
463	IPO94269	Zt270	Chr16	Chr18+Chr20	1	1	1	1	0	1	1	1	1
464	IPO94269	Zt270	Chr16	Chr18+Chr20	1	1	1	1	0	1	0	1	1
465	IPO94269	Zt270	Chr16	Chr18+Chr20	1	1	0	0	0	1	0	1	1
466	IPO94269	Zt270	Chr16	Chr18+Chr20	1	1	0	1	0	1	0	1	1
467	IPO94269	Zt270	Chr16	Chr18+Chr20	1	1	1	1	0	1	0	1	1
468	IPO94269	Zt270	Chr16	Chr18+Chr20	1	1	1	1	0	1	1	1	1
469	IPO94269	Zt270	Chr16	Chr18+Chr20	1	1	1	1	1	1	0	1	1
470	IPO94269	Zt270	Chr16	Chr18+Chr20	1	1	1	1	1	1	0	1	1
471	IPO94269	Zt270	Chr16	Chr18+Chr20	1	1	1	1	1	1	0	1	1
472	IPO94269	Zt270	Chr16	Chr18+Chr20	1	1	1	1	1	1	0	1	1
473	IPO94269	Zt270	Chr16	Chr18+Chr20	1	1	0	1	1	1	1	1	2
474	IPO94269	Zt270	Chr16	Chr18+Chr20	1	1	1	1	0	1	0	0	1
475	IPO94269	Zt270	Chr16	Chr18+Chr20	1	1	1	1	0	1	1	1	1
476	IPO94269	Zt270	Chr16	Chr18+Chr20	1	1	1	1	1	1	1	1	1
477	IPO94269	Zt270	Chr16	Chr18+Chr20	1	1	0	1	1	1	1	1	2
478	IPO94269	Zt270	Chr16	Chr18+Chr20	1	1	1	0	1	1	0	1	1
479	IPO94269	Zt270	Chr16	Chr18+Chr20	1	1	0	1	0	1	0	1	1
480	IPO94269	Zt270	Chr16	Chr18+Chr20	1	1	1	1	0	1	1	1	1
481	IPO94269	Zt270	Chr16	Chr18+Chr20	1	1	1	1	1	1	0	1	2
482	IPO94269	Zt270	Chr16	Chr18+Chr20	1	1	1	1	1	1	1	1	2
483	IPO94269	Zt270	Chr16	Chr18+Chr20	1	1	0	1	1	1	0	1	1
484	IPO94269	Zt270	Chr16	Chr18+Chr20	1	1	1	1	1	1	1	1	2
485	IPO94269	Zt270	Chr16	Chr18+Chr20	1	1	1	1	1	1	1	1	2
486	IPO94269	Zt270	Chr16	Chr18+Chr20	1	1	1	1	0	1	1	1	1
487	IPO94269	Zt270	Chr16	Chr18+Chr20	1	1	1	1	0	1	0	1	1
488	IPO94269	Zt270	Chr16	Chr18+Chr20	1	1	1	1	0	1	0	1	1
489	IPO94269	Zt270	Chr16	Chr18+Chr20	1	1	1	1	0	1	0	1	1
490	IPO94269	Zt270	Chr16	Chr18+Chr20	1	1	1	1	0	1	0	1	1
491	IPO94269	Zt270	Chr16	Chr18+Chr20	1	1	1	1	0	1	0	1	1
492	IPO94269	Zt270	Chr16	Chr18+Chr20	1	1	0	1	1	1	1	1	2
493	IPO94269	Zt270	Chr16	Chr18+Chr20	1	1	0	1	1	1	1	1	2
494	IPO94269	Zt270	Chr16	Chr18+Chr20	1	1	0	1	0	1	0	1	1
495	IPO94269	Zt270	Chr16	Chr18+Chr20	1	1	0	1	0	1	0	1	1
496	IPO94269	Zt270	Chr16	Chr18+Chr20	1	1	0	1	1	1	0	1	1
501	IPO94269	Zt271	Chr17	Chr18+Chr20	1	1	1	1	1	1	0	1	1
502	IPO94269	Zt271	Chr17	Chr18+Chr20	1	1	1	1	0	1	0	1	1
503	IPO94269	Zt271	Chr17	Chr18+Chr20	1	1	1	1	1	1	1	1	1
504	IPO94269	Zt271	Chr17	Chr18+Chr20	1	1	1	1	0	1	0	1	1
505	IPO94269	Zt271	Chr17	Chr18+Chr20	1	1	1	0	1	1	0	1	1
506	IPO94269	Zt271	Chr17	Chr18+Chr20	1	1	1	1	1	1	0	1	1
507	IPO94269	Zt271	Chr17	Chr18+Chr20	1	1	1	0	0	1	1	1	1
508	IPO94269	Zt271	Chr17	Chr18+Chr20	1	1	1	1	1	1	0	1	1
509	IPO94269	Zt271	Chr17	Chr18+Chr20	1	1	1	0	1	1	1	1	1
510	IPO94269	Zt271	Chr17	Chr18+Chr20	1	1	1	1	0	1	0	1	1
511	IPO94269	Zt271	Chr17	Chr18+Chr20	1	1	1	0	0	1	1	1	1
512	IPO94269	Zt271	Chr17	Chr18+Chr20	1	1	1	0	0	1	1	1	1
513	IPO94269	Zt271	Chr17	Chr18+Chr20	1	1	1	1	0	1	1	1	1
514	IPO94269	Zt271	Chr17	Chr18+Chr20	1	1	1	1	0	1	1	1	1
515	IPO94269	Zt271	Chr17	Chr18+Chr20	1	1	1	0	0	1	1	1	1
516	IPO94269	Zt271	Chr17	Chr18+Chr20	1	1	1	1	0	1	1	1	1
517	IPO94269	Zt271	Chr17	Chr18+Chr20	1	1	1	1	0	1	0	1	1
518	IPO94269	Zt271	Chr17	Chr18+Chr20	1	1	1	1	0	1	1	1	1
519	IPO94269	Zt271	Chr17	Chr18+Chr20	1	0	1	0	0	1	0	1	1
520	IPO94269	Zt271	Chr17	Chr18+Chr20	1	1	1	1	0	1	1	1	1
521	IPO94269	Zt271	Chr17	Chr18+Chr20	1	1	1	0	1	1	0	1	1
522	IPO94269	Zt271	Chr17	Chr18+Chr20	1	1	1	0	1	1	0	1	2
523	IPO94269	Zt271	Chr17	Chr18+Chr20	1	1	1	0	0	1	1	1	1
524	IPO94269	Zt271	Chr17	Chr18+Chr20	1	1	1	0	0	1	0	1	1
525	IPO94269	Zt271	Chr17	Chr18+Chr20	1	1	1	0	0	1	0	1	1
526	IPO94269	Zt271	Chr17	Chr18+Chr20	1	1	1	1	1	1	0	1	1
527	IPO94269	Zt271	Chr17	Chr18+Chr20	1	1	1	1	1	1	1	1	1
528	IPO94269	Zt271	Chr17	Chr18+Chr20	1	1	1	1	0	1	1	1	1
529	IPO94269	Zt271	Chr17	Chr18+Chr20	1	1	1	0	0	1	1	1	1
530	IPO94269	Zt271	Chr17	Chr18+Chr20	1	1	1	1	1	1	0	1	1
531	IPO94269	Zt271	Chr17	Chr18+Chr20	1	1	1	1	1	1	1	1	1
532	IPO94269	Zt271	Chr17	Chr18+Chr20	1	1	1	1	0	1	1	1	1
533	IPO94269	Zt271	Chr17	Chr18+Chr20	1	1	1	1	0	1	0	1	1
534	IPO94269	Zt271	Chr17	Chr18+Chr20	1	1	1	0	1	1	1	1	1
535	IPO94269	Zt271	Chr17	Chr18+Chr20	1	1	1	1	0	1	0	1	1
536	IPO94269	Zt271	Chr17	Chr18+Chr20	1	1	1	1	0	1	1	1	1
537	IPO94269	Zt271	Chr17	Chr18+Chr20	1	1	1	1	1	1	0	1	1
538	IPO94269	Zt271	Chr17	Chr18+Chr20	1	1	1	0	1	1	1	1	2
539	IPO94269	Zt271	Chr17	Chr18+Chr20	1	1	1	1	1	1	1	1	1
540	IPO94269	Zt271	Chr17	Chr18+Chr20	1	1	1	1	1	1	0	1	1
541	IPO94269	Zt271	Chr17	Chr18+Chr20	1	0	1	0	1	1	0	1	1
542	IPO94269	Zt271	Chr17	Chr18+Chr20	1	1	1	1	1	1	1	1	1
543	IPO94269	Zt271	Chr17	Chr18+Chr20	1	1	1	1	1	1	1	1	1
544	IPO94269	Zt271	Chr17	Chr18+Chr20	1	1	1	0	0	1	0	1	1
545	IPO94269	Zt271	Chr17	Chr18+Chr20	1	1	1	1	0	1	0	1	1
546	IPO94269	Zt271	Chr17	Chr18+Chr20	1	1	1	1	0	0	0	1	1
547	IPO94269	Zt271	Chr17	Chr18+Chr20	1	1	1	1	0	1	1	1	1
548	IPO94269	Zt271	Chr17	Chr18+Chr20	1	1	1	1	0	1	0	1	2
549	IPO94269	Zt271	Chr17	Chr18+Chr20	1	1	1	1	0	1	1	1	1
550	IPO94269	Zt271	Chr17	Chr18+Chr20	1	1	1	1	1	1	0	1	1
551	IPO94269	Zt271	Chr17	Chr18+Chr20	1	1	1	1	0	1	0	1	1
552	IPO94269	Zt271	Chr17	Chr18+Chr20	1	1	1	0	1	1	0	1	1
553	IPO94269	Zt271	Chr17	Chr18+Chr20	1	1	1	1	0	1	0	1	1
554	IPO94269	Zt271	Chr17	Chr18+Chr20	1	1	1	1	1	1	1	1	2
555	IPO94269	Zt271	Chr17	Chr18+Chr20	1	1	1	1	1	1	0	1	1
556	IPO94269	Zt271	Chr17	Chr18+Chr20	1	1	1	0	1	1	1	1	2
557	IPO94269	Zt271	Chr17	Chr18+Chr20	1	1	1	1	1	1	1	1	2
558	IPO94269	Zt271	Chr17	Chr18+Chr20	1	1	1	0	1	1	1	1	2
559	IPO94269	Zt271	Chr17	Chr18+Chr20	1	1	1	0	0	1	0	1	1
560	IPO94269	Zt271	Chr17	Chr18+Chr20	1	1	1	1	1	1	1	1	1
561	IPO94269	Zt271	Chr17	Chr18+Chr20	1	1	1	1	1	1	1	1	1
562	IPO94269	Zt271	Chr17	Chr18+Chr20	1	1	1	1	1	1	1	1	2
563	IPO94269	Zt271	Chr17	Chr18+Chr20	1	1	1	0	0	1	0	1	1
564	IPO94269	Zt271	Chr17	Chr18+Chr20	1	1	1	0	0	1	0	1	1
565	IPO94269	Zt271	Chr17	Chr18+Chr20	1	1	1	0	1	1	0	1	2
566	IPO94269	Zt271	Chr17	Chr18+Chr20	1	1	1	0	1	1	0	1	2
567	IPO94269	Zt271	Chr17	Chr18+Chr20	1	1	1	1	0	1	1	1	1
568	IPO94269	Zt271	Chr17	Chr18+Chr20	1	1	1	0	1	0	1	1	1
569	IPO94269	Zt271	Chr17	Chr18+Chr20	1	1	1	1	0	1	0	1	1
570	IPO94269	Zt271	Chr17	Chr18+Chr20	1	1	1	1	0	1	0	1	1
571	IPO94269	Zt271	Chr17	Chr18+Chr20	1	1	1	1	0	1	0	1	1
572	IPO94269	Zt271	Chr17	Chr18+Chr20	1	1	1	1	0	1	0	1	1
573	IPO94269	Zt271	Chr17	Chr18+Chr20	1	1	1	1	1	1	0	1	1
574	IPO94269	Zt271	Chr17	Chr18+Chr20	1	1	1	1	0	1	0	1	1
575	IPO94269	Zt271	Chr17	Chr18+Chr20	1	1	1	0	1	1	0	1	1
576	IPO94269	Zt271	Chr17	Chr18+Chr20	1	1	1	1	0	1	1	1	1
577	IPO94269	Zt271	Chr17	Chr18+Chr20	1	1	1	1	0	1	1	1	1
578	IPO94269	Zt271	Chr17	Chr18+Chr20	1	1	1	1	1	1	1	1	1
579	IPO94269	Zt271	Chr17	Chr18+Chr20	1	1	1	1	1	1	1	1	1
580	IPO94269	Zt271	Chr17	Chr18+Chr20	1	1	1	0	1	1	0	1	nd
581	IPO94269	Zt271	Chr17	Chr18+Chr20	1	1	1	1	1	1	0	1	1
582	IPO94269	Zt271	Chr17	Chr18+Chr20	1	1	1	1	1	1	1	1	1
583	IPO94269	Zt271	Chr17	Chr18+Chr20	1	1	1	1	0	1	1	1	1
584	IPO94269	Zt271	Chr17	Chr18+Chr20	1	1	1	1	1	1	1	1	1
585	IPO94269	Zt271	Chr17	Chr18+Chr20	1	1	1	1	1	1	1	1	1
586	IPO94269	Zt271	Chr17	Chr18+Chr20	1	1	1	1	1	1	1	1	1
587	IPO94269	Zt271	Chr17	Chr18+Chr20	1	1	1	1	0	1	0	1	1
588	IPO94269	Zt271	Chr17	Chr18+Chr20	1	1	1	0	0	1	0	1	1
589	IPO94269	Zt271	Chr17	Chr18+Chr20	1	1	1	1	1	1	0	1	1
590	IPO94269	Zt271	Chr17	Chr18+Chr20	1	1	1	1	0	1	0	1	1
591	IPO94269	Zt271	Chr17	Chr18+Chr20	1	1	1	1	1	1	0	1	1
592	IPO94269	Zt271	Chr17	Chr18+Chr20	1	1	1	1	0	1	0	1	1
593	IPO94269	Zt271	Chr17	Chr18+Chr20	1	1	1	1	0	1	0	1	1
594	IPO94269	Zt271	Chr17	Chr18+Chr20	1	1	1	0	0	1	0	1	1
595	IPO94269	Zt271	Chr17	Chr18+Chr20	1	1	1	1	1	1	1	1	nd
596	IPO94269	Zt271	Chr17	Chr18+Chr20	1	1	1	1	0	1	1	1	1
601	IPO94269	Zt278	Chr19	Chr18+Chr20	1	1	1	1	0	1	0	1	1
602	IPO94269	Zt278	Chr19	Chr18+Chr20	1	1	1	1	0	1	1	1	1
603	IPO94269	Zt278	Chr19	Chr18+Chr20	1	1	1	1	0	0	0	1	1
604	IPO94269	Zt278	Chr19	Chr18+Chr20	1	1	1	1	1	0	1	1	1
605	IPO94269	Zt278	Chr19	Chr18+Chr20	1	1	1	1	1	1	0	1	1
606	IPO94269	Zt278	Chr19	Chr18+Chr20	1	0	1	1	1	1	1	1	1
607	IPO94269	Zt278	Chr19	Chr18+Chr20	1	1	1	1	0	1	1	1	1
608	IPO94269	Zt278	Chr19	Chr18+Chr20	1	1	1	1	1	1	0	1	1
609	IPO94269	Zt278	Chr19	Chr18+Chr20	1	1	1	1	1	1	1	1	1
610	IPO94269	Zt278	Chr19	Chr18+Chr20	1	1	1	1	0	1	0	1	1
611	IPO94269	Zt278	Chr19	Chr18+Chr20	1	1	1	1	1	0	1	1	1
612	IPO94269	Zt278	Chr19	Chr18+Chr20	1	1	1	1	1	0	1	1	2
613	IPO94269	Zt278	Chr19	Chr18+Chr20	1	1	1	1	1	0	0	1	1
614	IPO94269	Zt278	Chr19	Chr18+Chr20	1	1	1	1	0	1	0	1	1
615	IPO94269	Zt278	Chr19	Chr18+Chr20	1	1	1	1	1	0	1	1	2
616	IPO94269	Zt278	Chr19	Chr18+Chr20	1	1	1	1	0	0	1	1	1
617	IPO94269	Zt278	Chr19	Chr18+Chr20	1	1	1	1	0	1	1	1	1
618	IPO94269	Zt278	Chr19	Chr18+Chr20	1	1	1	1	0	1	0	1	1
619	IPO94269	Zt278	Chr19	Chr18+Chr20	1	1	1	1	0	0	0	1	1
620	IPO94269	Zt278	Chr19	Chr18+Chr20	1	1	1	1	1	1	1	1	2
621	IPO94269	Zt278	Chr19	Chr18+Chr20	1	1	1	1	1	1	1	1	2
622	IPO94269	Zt278	Chr19	Chr18+Chr20	1	1	1	0	0	1	0	1	1
623	IPO94269	Zt278	Chr19	Chr18+Chr20	1	1	1	0	0	1	1	1	1
624	IPO94269	Zt278	Chr19	Chr18+Chr20	1	1	1	1	0	0	0	1	1
625	IPO94269	Zt278	Chr19	Chr18+Chr20	1	1	1	1	1	1	0	1	1
626	IPO94269	Zt278	Chr19	Chr18+Chr20	1	1	1	0	1	1	1	1	1
627	IPO94269	Zt278	Chr19	Chr18+Chr20	1	1	1	1	0	1	1	1	1
628	IPO94269	Zt278	Chr19	Chr18+Chr20	1	1	1	1	0	1	1	1	1
629	IPO94269	Zt278	Chr19	Chr18+Chr20	1	0	1	1	1	1	1	0	2
630	IPO94269	Zt278	Chr19	Chr18+Chr20	1	1	1	1	0	1	1	1	1
631	IPO94269	Zt278	Chr19	Chr18+Chr20	1	1	1	1	0	1	0	1	1
632	IPO94269	Zt278	Chr19	Chr18+Chr20	1	1	1	1	0	1	0	1	1
633	IPO94269	Zt278	Chr19	Chr18+Chr20	1	0	1	1	1	1	1	1	1
634	IPO94269	Zt278	Chr19	Chr18+Chr20	1	1	1	1	0	1	1	0	1
635	IPO94269	Zt278	Chr19	Chr18+Chr20	1	1	0	1	0	1	1	1	1
636	IPO94269	Zt278	Chr19	Chr18+Chr20	1	1	1	1	0	1	0	1	1
637	IPO94269	Zt278	Chr19	Chr18+Chr20	1	1	1	1	1	1	1	1	1
638	IPO94269	Zt278	Chr19	Chr18+Chr20	1	1	1	1	0	1	0	1	1
639	IPO94269	Zt278	Chr19	Chr18+Chr20	1	1	1	1	0	1	0	1	1
640	IPO94269	Zt278	Chr19	Chr18+Chr20	1	1	1	1	1	1	0	1	1
641	IPO94269	Zt278	Chr19	Chr18+Chr20	1	1	1	1	0	1	1	1	1
642	IPO94269	Zt278	Chr19	Chr18+Chr20	1	1	1	1	0	1	0	1	1
643	IPO94269	Zt278	Chr19	Chr18+Chr20	1	1	1	1	0	1	1	1	1
644	IPO94269	Zt278	Chr19	Chr18+Chr20	1	1	1	1	0	1	0	1	1
645	IPO94269	Zt278	Chr19	Chr18+Chr20	1	1	1	1	1	1	0	1	1
646	IPO94269	Zt278	Chr19	Chr18+Chr20	1	1	1	1	0	1	1	1	1
647	IPO94269	Zt278	Chr19	Chr18+Chr20	1	1	1	1	1	1	1	1	1
648	IPO94269	Zt278	Chr19	Chr18+Chr20	1	1	1	1	0	1	0	1	1
649	IPO94269	Zt278	Chr19	Chr18+Chr20	1	1	1	1	0	1	0	1	1
650	IPO94269	Zt278	Chr19	Chr18+Chr20	1	1	1	1	0	1	0	1	1
651	IPO94269	Zt278	Chr19	Chr18+Chr20	1	1	1	1	0	1	0	1	1
652	IPO94269	Zt278	Chr19	Chr18+Chr20	1	1	1	1	1	1	0	1	1
653	IPO94269	Zt278	Chr19	Chr18+Chr20	1	1	1	1	0	1	1	1	1
654	IPO94269	Zt278	Chr19	Chr18+Chr20	1	1	1	1	0	1	0	1	1
655	IPO94269	Zt278	Chr19	Chr18+Chr20	1	1	1	1	1	0	1	1	2
656	IPO94269	Zt278	Chr19	Chr18+Chr20	1	1	1	1	0	1	0	1	1
657	IPO94269	Zt278	Chr19	Chr18+Chr20	1	1	1	1	1	1	1	1	2
658	IPO94269	Zt278	Chr19	Chr18+Chr20	1	1	1	1	0	1	1	1	2
659	IPO94269	Zt278	Chr19	Chr18+Chr20	1	1	1	1	0	1	1	1	1
660	IPO94269	Zt278	Chr19	Chr18+Chr20	1	1	1	1	1	0	1	1	2
661	IPO94269	Zt278	Chr19	Chr18+Chr20	1	1	1	1	0	0	1	1	1
662	IPO94269	Zt278	Chr19	Chr18+Chr20	1	1	1	1	1	1	1	1	1
663	IPO94269	Zt278	Chr19	Chr18+Chr20	1	1	1	1	1	0	1	1	2
664	IPO94269	Zt278	Chr19	Chr18+Chr20	1	1	1	1	1	0	0	1	2
665	IPO94269	Zt278	Chr19	Chr18+Chr20	1	1	1	1	0	1	1	1	1
666	IPO94269	Zt278	Chr19	Chr18+Chr20	1	1	1	1	1	0	1	1	1
667	IPO94269	Zt278	Chr19	Chr18+Chr20	1	1	1	1	0	1	0	1	1
668	IPO94269	Zt278	Chr19	Chr18+Chr20	1	1	1	1	0	1	1	1	1
669	IPO94269	Zt278	Chr19	Chr18+Chr20	1	1	1	1	1	1	1	0	2
670	IPO94269	Zt278	Chr19	Chr18+Chr20	1	1	1	1	1	0	1	1	2
671	IPO94269	Zt278	Chr19	Chr18+Chr20	0	1	1	1	0	1	0	1	1
672	IPO94269	Zt278	Chr19	Chr18+Chr20	1	1	1	1	1	0	1	1	2
673	IPO94269	Zt278	Chr19	Chr18+Chr20	1	1	1	1	0	1	1	1	1
674	IPO94269	Zt278	Chr19	Chr18+Chr20	1	1	1	1	1	1	0	1	1
675	IPO94269	Zt278	Chr19	Chr18+Chr20	1	1	1	1	1	0	0	1	1
676	IPO94269	Zt278	Chr19	Chr18+Chr20	1	1	1	1	0	1	1	1	1
677	IPO94269	Zt278	Chr19	Chr18+Chr20	1	1	1	1	1	1	1	1	1
678	IPO94269	Zt278	Chr19	Chr18+Chr20	1	1	1	1	1	1	0	1	1
679	IPO94269	Zt278	Chr19	Chr18+Chr20	1	1	1	1	0	1	1	1	1
680	IPO94269	Zt278	Chr19	Chr18+Chr20	1	1	1	0	1	1	1	0	2
681	IPO94269	Zt278	Chr19	Chr18+Chr20	1	1	1	1	0	1	0	1	1
682	IPO94269	Zt278	Chr19	Chr18+Chr20	1	1	1	1	0	1	0	1	1
683	IPO94269	Zt278	Chr19	Chr18+Chr20	1	1	1	1	0	1	0	1	1
684	IPO94269	Zt278	Chr19	Chr18+Chr20	1	1	1	1	1	1	0	1	nd
685	IPO94269	Zt278	Chr19	Chr18+Chr20	1	1	0	1	0	1	1	1	1
686	IPO94269	Zt278	Chr19	Chr18+Chr20	1	1	1	1	0	1	0	1	1
687	IPO94269	Zt278	Chr19	Chr18+Chr20	1	1	1	1	0	1	0	1	1
688	IPO94269	Zt278	Chr19	Chr18+Chr20	1	1	1	1	0	1	0	1	1
689	IPO94269	Zt278	Chr19	Chr18+Chr20	1	1	1	1	0	1	0	1	1
690	IPO94269	Zt278	Chr19	Chr18+Chr20	1	1	1	1	0	1	0	1	1
691	IPO94269	Zt278	Chr19	Chr18+Chr20	1	1	1	1	1	1	1	1	1
692	IPO94269	Zt278	Chr19	Chr18+Chr20	1	1	1	1	1	0	1	1	2
693	IPO94269	Zt278	Chr19	Chr18+Chr20	1	1	1	1	1	0	1	1	2
694	IPO94269	Zt278	Chr19	Chr18+Chr20	1	1	1	1	0	1	1	1	1
695	IPO94269	Zt278	Chr19	Chr18+Chr20	1	1	1	1	1	1	1	1	1
696	IPO94269	Zt278	Chr19	Chr18+Chr20	1	1	1	1	0	1	1	0	nd
701	IPO94269	Zt279	Chr20	Chr18	1	1	1	1	0	1	0	1	1
702	IPO94269	Zt279	Chr20	Chr18	1	1	1	1	1	1	0	1	1
703	IPO94269	Zt279	Chr20	Chr18	1	1	1	1	0	1	0	1	1
704	IPO94269	Zt279	Chr20	Chr18	1	1	1	1	1	1	0	1	1
705	IPO94269	Zt279	Chr20	Chr18	1	1	1	1	0	1	0	1	1
706	IPO94269	Zt279	Chr20	Chr18	1	1	1	1	1	1	0	1	1
707	IPO94269	Zt279	Chr20	Chr18	1	1	1	1	0	1	0	1	1
708	IPO94269	Zt279	Chr20	Chr18	1	1	1	1	0	1	0	1	1
709	IPO94269	Zt279	Chr20	Chr18	1	1	1	1	0	1	0	1	1
710	IPO94269	Zt279	Chr20	Chr18	1	1	1	1	0	1	0	1	1
711	IPO94269	Zt279	Chr20	Chr18	1	1	1	1	0	1	0	1	1
712	IPO94269	Zt279	Chr20	Chr18	1	1	1	1	0	1	0	1	1
713	IPO94269	Zt279	Chr20	Chr18	1	1	1	1	0	1	0	1	1
714	IPO94269	Zt279	Chr20	Chr18	1	1	1	1	0	1	0	1	1
715	IPO94269	Zt279	Chr20	Chr18	1	1	1	1	1	1	0	1	1
716	IPO94269	Zt279	Chr20	Chr18	1	1	1	1	0	1	0	1	1
717	IPO94269	Zt279	Chr20	Chr18	1	1	1	1	1	1	0	1	1
718	IPO94269	Zt279	Chr20	Chr18	1	1	1	1	0	1	0	1	1
719	IPO94269	Zt279	Chr20	Chr18	1	1	1	1	1	1	0	1	1
720	IPO94269	Zt279	Chr20	Chr18	1	1	1	1	1	1	0	1	2
721	IPO94269	Zt279	Chr20	Chr18	1	1	1	1	1	1	0	1	1
722	IPO94269	Zt279	Chr20	Chr18	1	1	1	1	1	1	0	1	2
723	IPO94269	Zt279	Chr20	Chr18	nd	nd	nd	nd	nd	nd	nd	nd	1
724	IPO94269	Zt279	Chr20	Chr18	1	1	1	1	0	1	0	1	1
725	IPO94269	Zt279	Chr20	Chr18	1	1	1	1	0	1	0	0	1
726	IPO94269	Zt279	Chr20	Chr18	1	1	1	1	1	1	0	1	1
727	IPO94269	Zt279	Chr20	Chr18	1	1	1	1	1	1	0	1	1
728	IPO94269	Zt279	Chr20	Chr18	1	1	1	1	1	1	0	1	1
729	IPO94269	Zt279	Chr20	Chr18	1	1	1	1	1	1	0	1	1
730	IPO94269	Zt279	Chr20	Chr18	1	1	1	1	0	1	0	1	1
731	IPO94269	Zt279	Chr20	Chr18	1	1	1	1	0	1	0	1	1
732	IPO94269	Zt279	Chr20	Chr18	1	1	1	1	1	1	0	1	1
733	IPO94269	Zt279	Chr20	Chr18	1	1	1	1	0	1	0	1	1
734	IPO94269	Zt279	Chr20	Chr18	1	1	1	1	0	1	0	1	1
735	IPO94269	Zt279	Chr20	Chr18	1	1	1	1	1	1	0	1	1
736	IPO94269	Zt279	Chr20	Chr18	0	1	1	1	0	1	0	1	1
737	IPO94269	Zt279	Chr20	Chr18	1	1	1	1	0	1	0	1	1
738	IPO94269	Zt279	Chr20	Chr18	1	1	1	0	1	1	0	1	2
739	IPO94269	Zt279	Chr20	Chr18	0	1	1	1	0	1	0	1	1
740	IPO94269	Zt279	Chr20	Chr18	1	1	1	1	0	1	0	1	1
741	IPO94269	Zt279	Chr20	Chr18	1	1	1	1	1	1	0	1	1
742	IPO94269	Zt279	Chr20	Chr18	1	1	1	1	0	1	0	0	1
743	IPO94269	Zt279	Chr20	Chr18	1	1	1	1	0	1	0	1	1
744	IPO94269	Zt279	Chr20	Chr18	1	1	1	1	0	1	0	1	1
745	IPO94269	Zt279	Chr20	Chr18	1	1	1	1	0	1	0	1	1
746	IPO94269	Zt279	Chr20	Chr18	1	1	1	1	0	1	0	1	1
747	IPO94269	Zt279	Chr20	Chr18	1	1	1	1	1	1	0	1	1
748	IPO94269	Zt279	Chr20	Chr18	1	1	1	1	0	1	0	1	1
749	IPO94269	Zt279	Chr20	Chr18	1	1	1	1	0	1	0	1	1
750	IPO94269	Zt279	Chr20	Chr18	1	1	1	1	0	1	0	1	1
751	IPO94269	Zt279	Chr20	Chr18	1	1	1	1	0	1	0	1	1
752	IPO94269	Zt279	Chr20	Chr18	1	1	1	1	1	1	0	1	1
753	IPO94269	Zt279	Chr20	Chr18	1	1	1	1	1	1	0	1	1
754	IPO94269	Zt279	Chr20	Chr18	1	1	1	1	0	1	0	1	1
755	IPO94269	Zt279	Chr20	Chr18	1	1	1	1	1	1	0	1	1
756	IPO94269	Zt279	Chr20	Chr18	1	1	1	1	1	1	0	1	1
757	IPO94269	Zt279	Chr20	Chr18	1	1	1	1	1	1	0	1	2
758	IPO94269	Zt279	Chr20	Chr18	1	1	1	1	0	1	0	1	1
759	IPO94269	Zt279	Chr20	Chr18	0	1	1	1	0	1	0	1	1
760	IPO94269	Zt279	Chr20	Chr18	1	1	1	1	0	1	0	1	1
761	IPO94269	Zt279	Chr20	Chr18	1	1	1	1	1	1	0	1	2
762	IPO94269	Zt279	Chr20	Chr18	1	1	1	1	0	1	0	1	1
763	IPO94269	Zt279	Chr20	Chr18	1	1	1	1	0	1	0	1	1
764	IPO94269	Zt279	Chr20	Chr18	1	1	1	1	0	1	0	1	1
765	IPO94269	Zt279	Chr20	Chr18	1	1	1	1	0	1	0	1	1
766	IPO94269	Zt279	Chr20	Chr18	1	1	1	1	0	1	0	1	1
767	IPO94269	Zt279	Chr20	Chr18	1	1	1	1	1	1	0	1	1
768	IPO94269	Zt279	Chr20	Chr18	1	1	1	0	0	1	0	1	1
769	IPO94269	Zt279	Chr20	Chr18	1	1	1	1	1	1	0	1	1
770	IPO94269	Zt279	Chr20	Chr18	1	1	1	1	1	1	0	1	1
771	IPO94269	Zt279	Chr20	Chr18	1	1	1	1	0	1	0	1	1
772	IPO94269	Zt279	Chr20	Chr18	1	1	1	1	1	1	0	1	2
773	IPO94269	Zt279	Chr20	Chr18	1	1	1	1	0	1	0	1	1
774	IPO94269	Zt279	Chr20	Chr18	1	1	1	1	0	1	0	1	nd
775	IPO94269	Zt279	Chr20	Chr18	1	1	1	1	0	1	0	1	1
776	IPO94269	Zt279	Chr20	Chr18	0	1	1	1	1	1	0	1	1
777	IPO94269	Zt279	Chr20	Chr18	0	1	1	1	0	1	0	1	1
778	IPO94269	Zt279	Chr20	Chr18	1	1	1	1	0	1	0	1	1
779	IPO94269	Zt279	Chr20	Chr18	1	1	1	1	0	1	0	1	1
780	IPO94269	Zt279	Chr20	Chr18	1	0	1	1	0	0	0	1	1
781	IPO94269	Zt279	Chr20	Chr18	1	1	1	1	0	1	0	1	1
782	IPO94269	Zt279	Chr20	Chr18	1	1	1	1	1	1	0	1	2
783	IPO94269	Zt279	Chr20	Chr18	1	1	1	1	1	1	0	1	2
784	IPO94269	Zt279	Chr20	Chr18	1	1	1	0	0	1	0	1	1
785	IPO94269	Zt279	Chr20	Chr18	1	1	1	1	1	1	0	1	2
786	IPO94269	Zt279	Chr20	Chr18	1	1	1	1	0	1	0	1	1
787	IPO94269	Zt279	Chr20	Chr18	1	1	1	1	1	1	0	1	2
788	IPO94269	Zt279	Chr20	Chr18	1	1	1	1	0	1	0	1	1
789	IPO94269	Zt279	Chr20	Chr18	1	1	1	1	0	1	0	1	1
790	IPO94269	Zt279	Chr20	Chr18	1	1	1	1	1	1	0	1	2
791	IPO94269	Zt279	Chr20	Chr18	1	1	1	1	0	1	0	1	1
792	IPO94269	Zt279	Chr20	Chr18	1	1	1	1	1	1	0	1	1
793	IPO94269	Zt279	Chr20	Chr18	1	1	1	1	1	1	0	1	1
794	IPO94269	Zt279	Chr20	Chr18	1	1	1	1	1	1	0	1	1
795	IPO94269	Zt279	Chr20	Chr18	1	1	1	1	0	1	0	1	1
796	IPO94269	Zt279	Chr20	Chr18	1	1	1	1	0	1	0	1	1
801	IPO94269	Zt290	Chr18	Chr20	1	1	1	1	0	1	0	1	1
802	IPO94269	Zt290	Chr18	Chr20	1	1	1	1	0	1	1	1	1
803	IPO94269	Zt290	Chr18	Chr20	1	1	1	1	0	1	1	1	1
804	IPO94269	Zt290	Chr18	Chr20	1	1	1	1	0	1	1	1	1
805	IPO94269	Zt290	Chr18	Chr20	1	1	1	1	0	1	0	1	1
806	IPO94269	Zt290	Chr18	Chr20	1	1	1	0	0	1	0	1	1
807	IPO94269	Zt290	Chr18	Chr20	1	1	1	0	0	1	0	1	1
808	IPO94269	Zt290	Chr18	Chr20	1	1	1	1	0	1	1	0	1
809	IPO94269	Zt290	Chr18	Chr20	1	1	1	1	0	1	1	1	2
810	IPO94269	Zt290	Chr18	Chr20	1	1	1	1	0	1	1	1	nd
811	IPO94269	Zt290	Chr18	Chr20	1	1	1	1	0	1	0	1	1
812	IPO94269	Zt290	Chr18	Chr20	1	1	1	1	0	1	0	1	1
813	IPO94269	Zt290	Chr18	Chr20	1	1	1	1	0	1	0	1	1
814	IPO94269	Zt290	Chr18	Chr20	1	1	0	1	0	1	1	1	1
815	IPO94269	Zt290	Chr18	Chr20	1	1	0	1	0	1	1	1	1
816	IPO94269	Zt290	Chr18	Chr20	1	1	1	0	0	1	0	1	1
817	IPO94269	Zt290	Chr18	Chr20	1	1	1	1	0	1	1	1	2
818	IPO94269	Zt290	Chr18	Chr20	1	1	1	1	0	1	0	1	1
819	IPO94269	Zt290	Chr18	Chr20	1	1	1	1	0	1	1	1	1
820	IPO94269	Zt290	Chr18	Chr20	1	1	1	1	0	1	1	1	2
821	IPO94269	Zt290	Chr18	Chr20	1	1	1	1	0	1	0	1	1
822	IPO94269	Zt290	Chr18	Chr20	1	1	1	1	0	1	1	1	2
823	IPO94269	Zt290	Chr18	Chr20	1	1	1	1	0	1	1	1	1
824	IPO94269	Zt290	Chr18	Chr20	1	1	1	1	0	1	1	0	1
825	IPO94269	Zt290	Chr18	Chr20	1	1	1	1	0	1	0	1	1
826	IPO94269	Zt290	Chr18	Chr20	1	1	1	1	0	1	0	1	1
827	IPO94269	Zt290	Chr18	Chr20	0	1	1	1	0	1	1	1	1
828	IPO94269	Zt290	Chr18	Chr20	1	1	1	1	0	1	0	0	1
829	IPO94269	Zt290	Chr18	Chr20	1	1	1	1	0	1	0	0	1
830	IPO94269	Zt290	Chr18	Chr20	1	1	1	1	0	1	1	1	1
831	IPO94269	Zt290	Chr18	Chr20	1	1	1	1	0	1	1	1	1
832	IPO94269	Zt290	Chr18	Chr20	1	1	1	1	0	1	1	1	1
833	IPO94269	Zt290	Chr18	Chr20	1	1	1	1	0	1	1	0	2
834	IPO94269	Zt290	Chr18	Chr20	0	1	1	1	0	1	1	1	1
835	IPO94269	Zt290	Chr18	Chr20	1	1	1	1	0	1	0	1	1
836	IPO94269	Zt290	Chr18	Chr20	1	1	1	1	0	1	1	0	1
837	IPO94269	Zt290	Chr18	Chr20	1	0	1	1	0	1	1	1	2
838	IPO94269	Zt290	Chr18	Chr20	0	1	1	1	0	1	0	1	1
839	IPO94269	Zt290	Chr18	Chr20	1	1	1	1	0	1	1	1	1
840	IPO94269	Zt290	Chr18	Chr20	1	1	1	1	0	1	0	1	1
841	IPO94269	Zt290	Chr18	Chr20	1	1	1	1	0	1	1	1	2
842	IPO94269	Zt290	Chr18	Chr20	1	1	1	1	0	1	1	1	1
843	IPO94269	Zt290	Chr18	Chr20	1	1	1	1	0	1	1	1	2
844	IPO94269	Zt290	Chr18	Chr20	1	1	1	1	0	1	1	1	1
845	IPO94269	Zt290	Chr18	Chr20	0	1	1	1	0	1	1	1	1
846	IPO94269	Zt290	Chr18	Chr20	1	1	1	1	0	1	1	1	2
847	IPO94269	Zt290	Chr18	Chr20	1	1	1	1	0	1	1	1	2
848	IPO94269	Zt290	Chr18	Chr20	1	1	1	1	0	1	0	1	1
849	IPO94269	Zt290	Chr18	Chr20	1	1	1	1	0	1	0	1	1
850	IPO94269	Zt290	Chr18	Chr20	1	1	1	1	0	1	0	1	1
851	IPO94269	Zt290	Chr18	Chr20	1	1	1	1	0	1	1	1	1
852	IPO94269	Zt290	Chr18	Chr20	1	1	1	1	0	1	1	1	2
853	IPO94269	Zt290	Chr18	Chr20	1	1	1	1	0	1	0	1	1
854	IPO94269	Zt290	Chr18	Chr20	1	1	1	1	0	1	0	1	1
855	IPO94269	Zt290	Chr18	Chr20	1	0	1	1	0	1	1	1	1
856	IPO94269	Zt290	Chr18	Chr20	1	0	1	1	0	1	1	1	2
857	IPO94269	Zt290	Chr18	Chr20	1	1	1	1	0	1	0	1	2
858	IPO94269	Zt290	Chr18	Chr20	1	1	1	1	0	1	1	1	1
859	IPO94269	Zt290	Chr18	Chr20	1	1	1	1	0	1	0	1	1
860	IPO94269	Zt290	Chr18	Chr20	0	1	1	1	0	1	0	1	1
861	IPO94269	Zt290	Chr18	Chr20	0	1	1	1	0	1	0	1	1
862	IPO94269	Zt290	Chr18	Chr20	1	1	1	1	0	1	1	1	2
863	IPO94269	Zt290	Chr18	Chr20	1	1	1	1	0	1	1	1	2
864	IPO94269	Zt290	Chr18	Chr20	1	1	1	1	0	1	1	1	2
865	IPO94269	Zt290	Chr18	Chr20	1	1	1	1	0	1	1	1	1
866	IPO94269	Zt290	Chr18	Chr20	1	1	1	1	0	1	0	1	1
867	IPO94269	Zt290	Chr18	Chr20	1	1	1	1	0	1	1	1	1
868	IPO94269	Zt290	Chr18	Chr20	1	1	1	1	0	1	0	1	2
869	IPO94269	Zt290	Chr18	Chr20	1	1	1	1	0	1	1	1	2
870	IPO94269	Zt290	Chr18	Chr20	1	1	1	1	0	1	0	1	1
871	IPO94269	Zt290	Chr18	Chr20	1	1	1	1	0	1	0	1	1
872	IPO94269	Zt290	Chr18	Chr20	1	1	1	1	0	1	1	1	1
873	IPO94269	Zt290	Chr18	Chr20	1	1	1	1	0	1	0	1	1
874	IPO94269	Zt290	Chr18	Chr20	1	1	1	1	0	1	0	1	1
875	IPO94269	Zt290	Chr18	Chr20	1	1	1	1	0	0	1	1	1
876	IPO94269	Zt290	Chr18	Chr20	1	1	1	1	0	1	1	1	2
877	IPO94269	Zt290	Chr18	Chr20	1	1	1	1	0	1	1	1	2
878	IPO94269	Zt290	Chr18	Chr20	1	1	1	1	0	1	1	1	1
879	IPO94269	Zt290	Chr18	Chr20	1	1	1	1	0	0	1	1	1
880	IPO94269	Zt290	Chr18	Chr20	1	1	1	1	0	1	1	1	2
881	IPO94269	Zt290	Chr18	Chr20	1	1	1	1	0	1	0	1	1
882	IPO94269	Zt290	Chr18	Chr20	1	1	1	1	0	1	1	1	1
883	IPO94269	Zt290	Chr18	Chr20	1	1	1	1	0	1	1	1	1
884	IPO94269	Zt290	Chr18	Chr20	0	1	1	1	0	1	1	1	2
885	IPO94269	Zt290	Chr18	Chr20	0	1	1	1	0	1	0	1	2
886	IPO94269	Zt290	Chr18	Chr20	1	1	1	1	0	1	0	1	1
887	IPO94269	Zt290	Chr18	Chr20	1	1	1	1	0	1	0	1	1
888	IPO94269	Zt290	Chr18	Chr20	1	1	1	1	0	1	1	1	1
889	IPO94269	Zt290	Chr18	Chr20	1	1	1	1	0	1	0	1	1
890	IPO94269	Zt290	Chr18	Chr20	1	1	1	1	0	1	1	0	1
891	IPO94269	Zt290	Chr18	Chr20	1	1	1	1	0	1	0	1	1
892	IPO94269	Zt290	Chr18	Chr20	1	1	1	1	0	1	1	1	1
893	IPO94269	Zt290	Chr18	Chr20	1	1	1	1	0	1	0	1	1
894	IPO94269	Zt290	Chr18	Chr20	1	1	1	1	0	1	0	1	1
895	IPO94269	Zt290	Chr18	Chr20	1	1	1	1	0	1	1	1	1
896	IPO94269	Zt290	Chr18	Chr20	1	1	1	1	0	1	0	1	1
901	IPO94269	Zt291	Chr15	Chr18+Chr20	1	0	1	1	1	1	1	1	2
902	IPO94269	Zt291	Chr15	Chr18+Chr20	1	0	1	0	1	1	1	0	2
903	IPO94269	Zt291	Chr15	Chr18+Chr20	1	0	1	1	0	1	1	1	2
904	IPO94269	Zt291	Chr15	Chr18+Chr20	1	1	1	1	0	1	1	1	1
905	IPO94269	Zt291	Chr15	Chr18+Chr20	1	1	1	1	0	1	1	1	1
906	IPO94269	Zt291	Chr15	Chr18+Chr20	1	1	1	1	0	1	1	1	1
907	IPO94269	Zt291	Chr15	Chr18+Chr20	1	0	1	1	0	1	1	1	2
908	IPO94269	Zt291	Chr15	Chr18+Chr20	1	0	1	0	1	1	1	1	2
909	IPO94269	Zt291	Chr15	Chr18+Chr20	1	1	1	1	0	1	1	0	1
910	IPO94269	Zt291	Chr15	Chr18+Chr20	1	1	1	1	0	1	1	1	1
911	IPO94269	Zt291	Chr15	Chr18+Chr20	0	1	1	1	1	1	1	1	2
912	IPO94269	Zt291	Chr15	Chr18+Chr20	1	1	1	1	0	1	1	1	1
913	IPO94269	Zt291	Chr15	Chr18+Chr20	1	1	1	1	0	1	1	1	1
914	IPO94269	Zt291	Chr15	Chr18+Chr20	1	0	1	1	1	1	1	1	2
915	IPO94269	Zt291	Chr15	Chr18+Chr20	1	0	1	1	1	1	1	1	2
916	IPO94269	Zt291	Chr15	Chr18+Chr20	1	1	1	1	0	1	1	1	1
917	IPO94269	Zt291	Chr15	Chr18+Chr20	1	1	1	1	0	1	1	1	1
918	IPO94269	Zt291	Chr15	Chr18+Chr20	1	1	1	1	0	1	0	1	1
919	IPO94269	Zt291	Chr15	Chr18+Chr20	1	1	1	1	1	1	0	0	1
920	IPO94269	Zt291	Chr15	Chr18+Chr20	1	1	1	1	1	1	1	0	1
921	IPO94269	Zt291	Chr15	Chr18+Chr20	1	1	1	1	0	1	1	1	1
922	IPO94269	Zt291	Chr15	Chr18+Chr20	1	1	1	1	0	1	1	0	1
923	IPO94269	Zt291	Chr15	Chr18+Chr20	1	1	1	1	0	1	1	0	1
924	IPO94269	Zt291	Chr15	Chr18+Chr20	1	1	1	1	1	1	1	1	1
925	IPO94269	Zt291	Chr15	Chr18+Chr20	1	1	1	1	0	0	0	1	1
926	IPO94269	Zt291	Chr15	Chr18+Chr20	1	0	1	1	1	1	1	1	2
927	IPO94269	Zt291	Chr15	Chr18+Chr20	1	0	1	1	1	1	1	1	2
928	IPO94269	Zt291	Chr15	Chr18+Chr20	1	0	1	1	1	1	1	1	2
929	IPO94269	Zt291	Chr15	Chr18+Chr20	1	1	1	1	1	1	1	1	1
930	IPO94269	Zt291	Chr15	Chr18+Chr20	1	1	1	1	1	1	1	1	2
931	IPO94269	Zt291	Chr15	Chr18+Chr20	1	1	1	1	1	1	1	1	2
932	IPO94269	Zt291	Chr15	Chr18+Chr20	1	1	1	1	0	0	1	1	1
933	IPO94269	Zt291	Chr15	Chr18+Chr20	1	0	1	1	1	1	1	1	2
934	IPO94269	Zt291	Chr15	Chr18+Chr20	1	1	1	0	0	1	1	1	1
935	IPO94269	Zt291	Chr15	Chr18+Chr20	1	1	1	1	0	1	0	1	1
936	IPO94269	Zt291	Chr15	Chr18+Chr20	1	1	1	1	0	1	0	1	1
937	IPO94269	Zt291	Chr15	Chr18+Chr20	1	1	1	1	0	1	0	1	1
938	IPO94269	Zt291	Chr15	Chr18+Chr20	1	0	1	1	0	1	1	0	1
939	IPO94269	Zt291	Chr15	Chr18+Chr20	1	1	1	1	1	1	1	1	1
940	IPO94269	Zt291	Chr15	Chr18+Chr20	1	1	1	1	1	1	1	1	1
941	IPO94269	Zt291	Chr15	Chr18+Chr20	1	0	1	1	1	1	0	1	2
942	IPO94269	Zt291	Chr15	Chr18+Chr20	1	1	1	1	1	1	1	1	2
943	IPO94269	Zt291	Chr15	Chr18+Chr20	0	0	1	1	1	1	1	1	2
944	IPO94269	Zt291	Chr15	Chr18+Chr20	0	1	1	1	1	1	0	1	2
945	IPO94269	Zt291	Chr15	Chr18+Chr20	1	0	1	1	1	1	1	1	2
946	IPO94269	Zt291	Chr15	Chr18+Chr20	1	0	1	1	1	1	0	1	2
947	IPO94269	Zt291	Chr15	Chr18+Chr20	1	1	1	1	0	1	0	0	1
948	IPO94269	Zt291	Chr15	Chr18+Chr20	1	0	1	1	1	1	1	1	2
949	IPO94269	Zt291	Chr15	Chr18+Chr20	1	0	1	1	1	1	1	1	2
950	IPO94269	Zt291	Chr15	Chr18+Chr20	1	1	1	1	1	1	0	1	2
951	IPO94269	Zt291	Chr15	Chr18+Chr20	1	1	1	1	1	1	1	1	2
952	IPO94269	Zt291	Chr15	Chr18+Chr20	1	1	1	1	0	1	1	1	1
953	IPO94269	Zt291	Chr15	Chr18+Chr20	1	0	1	0	1	1	1	1	2
954	IPO94269	Zt291	Chr15	Chr18+Chr20	0	1	1	1	1	1	1	1	2
955	IPO94269	Zt291	Chr15	Chr18+Chr20	0	0	1	1	1	1	1	1	1
956	IPO94269	Zt291	Chr15	Chr18+Chr20	1	0	1	1	1	1	1	1	nd
957	IPO94269	Zt291	Chr15	Chr18+Chr20	1	1	1	0	0	1	1	0	1
958	IPO94269	Zt291	Chr15	Chr18+Chr20	1	1	1	1	0	1	0	1	1
959	IPO94269	Zt291	Chr15	Chr18+Chr20	1	1	1	1	1	1	1	1	2
960	IPO94269	Zt291	Chr15	Chr18+Chr20	1	1	1	0	1	1	1	1	2
961	IPO94269	Zt291	Chr15	Chr18+Chr20	1	0	1	0	1	1	1	1	2
962	IPO94269	Zt291	Chr15	Chr18+Chr20	0	1	1	1	1	1	1	1	1
963	IPO94269	Zt291	Chr15	Chr18+Chr20	1	1	1	0	0	1	0	1	1
964	IPO94269	Zt291	Chr15	Chr18+Chr20	1	1	1	1	0	1	1	0	1
965	IPO94269	Zt291	Chr15	Chr18+Chr20	1	1	1	1	0	1	0	0	nd
966	IPO94269	Zt291	Chr15	Chr18+Chr20	1	1	1	1	0	1	0	0	1
967	IPO94269	Zt291	Chr15	Chr18+Chr20	1	1	1	1	0	1	1	1	1
968	IPO94269	Zt291	Chr15	Chr18+Chr20	1	0	1	1	0	1	1	1	2
969	IPO94269	Zt291	Chr15	Chr18+Chr20	1	1	1	1	1	1	1	0	1
970	IPO94269	Zt291	Chr15	Chr18+Chr20	1	1	1	1	0	1	0	1	1
971	IPO94269	Zt291	Chr15	Chr18+Chr20	1	1	1	1	0	1	1	1	1
972	IPO94269	Zt291	Chr15	Chr18+Chr20	1	1	1	1	0	1	1	1	1
973	IPO94269	Zt291	Chr15	Chr18+Chr20	1	1	1	0	0	1	0	1	1
974	IPO94269	Zt291	Chr15	Chr18+Chr20	1	1	1	1	0	1	0	1	1
975	IPO94269	Zt291	Chr15	Chr18+Chr20	1	0	1	1	1	1	0	1	1
976	IPO94269	Zt291	Chr15	Chr18+Chr20	0	1	1	1	0	1	0	1	1
977	IPO94269	Zt291	Chr15	Chr18+Chr20	1	1	1	1	0	1	0	1	1
978	IPO94269	Zt291	Chr15	Chr18+Chr20	0	1	1	1	0	1	1	1	1
979	IPO94269	Zt291	Chr15	Chr18+Chr20	1	1	1	1	0	1	0	1	1
980	IPO94269	Zt291	Chr15	Chr18+Chr20	1	0	1	1	1	1	0	0	1
981	IPO94269	Zt291	Chr15	Chr18+Chr20	1	1	1	1	1	1	1	0	1
982	IPO94269	Zt291	Chr15	Chr18+Chr20	1	1	1	0	0	1	0	0	1
983	IPO94269	Zt291	Chr15	Chr18+Chr20	1	0	1	0	0	1	1	0	1
984	IPO94269	Zt291	Chr15	Chr18+Chr20	1	1	1	1	1	1	0	1	1
985	IPO94269	Zt291	Chr15	Chr18+Chr20	1	1	1	1	0	1	0	0	1
986	IPO94269	Zt291	Chr15	Chr18+Chr20	1	1	1	1	1	1	1	0	1
987	IPO94269	Zt291	Chr15	Chr18+Chr20	1	1	1	1	0	1	1	1	2
988	IPO94269	Zt291	Chr15	Chr18+Chr20	1	1	1	1	0	1	1	1	1
989	IPO94269	Zt291	Chr15	Chr18+Chr20	1	1	1	1	0	1	0	1	nd
990	IPO94269	Zt291	Chr15	Chr18+Chr20	1	1	1	1	0	1	1	1	1
991	IPO94269	Zt291	Chr15	Chr18+Chr20	1	1	1	1	0	1	0	0	1
992	IPO94269	Zt291	Chr15	Chr18+Chr20	1	1	1	1	0	1	1	1	1
993	IPO94269	Zt291	Chr15	Chr18+Chr20	1	1	1	1	0	1	0	0	1
994	IPO94269	Zt291	Chr15	Chr18+Chr20	1	1	1	1	1	1	0	1	1
995	IPO94269	Zt291	Chr15	Chr18+Chr20	1	1	1	1	0	1	0	1	1
996	IPO94269	Zt291	Chr15	Chr18+Chr20	1	1	1	1	0	1	0	1	1
