# Supplementary material for: Meiotic drive of female-inherited supernumerary chromosomes in a pathogenic fungus
Source: eLife. 2018 Dec 13;7:e40251. doi: 10.7554/eLife.40251 (PMC6331196; doi:10.7554/eLife.40251)
Supplement: Supplementary file 3. [file elife-40251-supp3.xlsx]

## Sheet: Transmission_Frequ_Count
Ascospore number	Parent 1	Parent 2 (IPO323, IPO323 whole chromosome deletion strains)	Deleted chromosome in IPO323 whole chromosome deletion strain	Unpaired chromosome from IPO323	Ascus	Ascospore	Randomly choosen ascospore (one from each ascus) for random ascospore analysis) 1= chosen 0 = not selected	Chr14 centromeric primer 2918*2919 1 = present 0 = absent	Chr15 centromeric primer 2916*2917 1 = present 0 = absent	Chr16 centromeric primer 2914*2915 1 = present 0 = absent	chr17 centromeric primer 2912*2913 1 = present 0 = absent	Chr18 centromeric primer 2908*2909 1 = present 0 = absent	Chr19 centromeric primer 2906*2907 1 = present 0 = absent	Chr20 centromeric primer 2904*2905 1 = present 0 = absent	Chr21 centromeric primer 2902*2903 1 = present 0 = absent	Mating Type 1 = IPO94269 2 = IPO323	11O21 1 = IPO94269 2 = IPO323	04L20 1 = IPO94269 2 = IPO323	caa-0002 1 = IPO323 2 = IPO94269	ggc-0001 1 = IPO323 2 = IPO94269	ac-0001 1 = IPO323 2 = IPO94269	Twins-Number	Included after essential chromosome marker analysis	mtDNA (primer: 2994*2995) 1 = IPO94269 2 = IPO323	Chr18 subtelomeric L primer 2100*2101 1 = present 0 = absent	Chr18 subtelomeric R primer 2102*2103 0 = present 0 = present	Chr20 subtelomeric R primer 2110*2111	Chr20 subtelomeric L primer 2108*2109	Chr14 primer 3006*3007 1 = IPO94269 2 = IPO323	Chr15 primer 3008*3009 1 = IPO94269 2 = IPO323)	Chr16 primer 3010*3011 1 = IPO94269 2 = IPO323	Chr17 primer 3012*3013 1 = IPO94269 2 = IPO323	Chr19 primer 3014*3015 1 = IPO94269 2 = IPO323	Chr21 primer 3016*3017 1=IPO94269 2=IPO323	Chr19 subtelomeric L primer 2104*2105 1 = present 0 = absent	Chr19 subtelomeric R primer 3024*3025 1 = present 0 = absent
T0101	IPO94269	Zt291	Chr15	Chr18+Chr20	A01-1	1	0	1	0	1	1	0	1	0	1	2								1
T0102	IPO94269	Zt291	Chr15	Chr18+Chr20	A01-1	2	0	1	0	1	1	0	1	0	1	2								1
T0103	IPO94269	Zt291	Chr15	Chr18+Chr20	A01-1	3	0	1	0	1	1	0	1	1	1	1								1
T0104	IPO94269	Zt291	Chr15	Chr18+Chr20	A01-1	4	0	1	0	1	1	1	1	0	1	2								1
T0105	IPO94269	Zt291	Chr15	Chr18+Chr20	A01-1	5	0	1	1	1	1	0	1	1	1	1								1
T0106	IPO94269	Zt291	Chr15	Chr18+Chr20	A01-1	6	1	1	1	1	1	0	1	1	1	1								1
T0107	IPO94269	Zt291	Chr15	Chr18+Chr20	A01-1	7	0	1	0	1	1	0	1	0	1	2								1
T0108	IPO94269	Zt291	Chr15	Chr18+Chr20	A01-1	8	0	1	0	1	1	1	1	0	1	2								1
T0109	IPO94269	Zt291	Chr15	Chr18+Chr20	A01-2	1	0	1	0	1	1	1	1	1	1	2	2							2
T0110	IPO94269	Zt291	Chr15	Chr18+Chr20	A01-2	2	0	1	0	1	1	1	1	1	1	2	2							2
T0111	IPO94269	Zt291	Chr15	Chr18+Chr20	A01-2	3	0	1	0	1	1	1	1	1	1	1	1							2
T0112	IPO94269	Zt291	Chr15	Chr18+Chr20	A01-2	4	0	1	0	1	1	1	1	1	1	2	1							2
T0113	IPO94269	Zt291	Chr15	Chr18+Chr20	A01-2	5	0	1	0	1	1	1	1	1	1	2	1							2
T0114	IPO94269	Zt291	Chr15	Chr18+Chr20	A01-2	6	0	1	0	1	1	1	1	1	1	1	1							2
T0115	IPO94269	Zt291	Chr15	Chr18+Chr20	A01-2	7	1	1	0	1	1	1	1	1	1	1	1							2
T0116	IPO94269	Zt291	Chr15	Chr18+Chr20	A01-2	8	0	1	1	1	1	1	1	1	1	1	2							2
T0117	IPO94269	Zt291	Chr15	Chr18+Chr20	A01-3	1	0	1	0	1	1	1	1	1	1	1								2
T0118	IPO94269	Zt291	Chr15	Chr18+Chr20	A01-3	2	0	1	1	1	1	1	1	1	1	2								2
T0119	IPO94269	Zt291	Chr15	Chr18+Chr20	A01-3	3	0	1	0	1	1	0	1	1	1	1								2
T0120	IPO94269	Zt291	Chr15	Chr18+Chr20	A01-3	4	0	1	0	1	1	0	1	1	1	1								2
T0121	IPO94269	Zt291	Chr15	Chr18+Chr20	A01-3	5	0	1	0	1	1	0	1	1	1	1								2
T0122	IPO94269	Zt291	Chr15	Chr18+Chr20	A01-3	6	1	1	0	1	1	1	1	1	1	1								2
T0123	IPO94269	Zt291	Chr15	Chr18+Chr20	A01-3	7	0	1	1	1	1	1	1	1	1	2								2
T0124	IPO94269	Zt291	Chr15	Chr18+Chr20	A01-3	8	0	1	1	1	1	1	1	1	1	2								2
T0125	IPO94269	Zt291	Chr15	Chr18+Chr20	A01-4	1	0	1	0	1	1	1	1	1	1	2								2
T0126	IPO94269	Zt291	Chr15	Chr18+Chr20	A01-4	2	0	1	0	1	1	0	1	1	1	1								2
T0127	IPO94269	Zt291	Chr15	Chr18+Chr20	A01-4	3	1	1	0	1	1	1	1	1	1	2								2
T0128	IPO94269	Zt291	Chr15	Chr18+Chr20	A01-4	4	0	1	0	1	1	0	1	1	1	1								2
T0129	IPO94269	Zt291	Chr15	Chr18+Chr20	A01-4	5	0	1	0	1	1	0	1	1	1	1								2
T0130	IPO94269	Zt291	Chr15	Chr18+Chr20	A01-4	6	0	1	0	1	1	0	1	1	1	1								2
T0131	IPO94269	Zt291	Chr15	Chr18+Chr20	A01-4	7	0	1	0	1	1	0	1	1	1	1								2
T0132	IPO94269	Zt291	Chr15	Chr18+Chr20	A01-4	8	0	1	0	1	1	1	1	1	1	2								2
T0133	IPO94269	Zt291	Chr15	Chr18+Chr20	A01-5	1	0	1	0	1	1	1	1	1	1	2								2
T0134	IPO94269	Zt291	Chr15	Chr18+Chr20	A01-5	2	1	1	0	1	1	1	1	1	1	1								2
T0135	IPO94269	Zt291	Chr15	Chr18+Chr20	A01-5	3	0	1	0	1	1	1	1	1	1	2								2
T0136	IPO94269	Zt291	Chr15	Chr18+Chr20	A01-5	4	0	1	0	1	1	1	1	1	1	2								2
T0137	IPO94269	Zt291	Chr15	Chr18+Chr20	A01-5	5	0	1	1	1	1	1	1	1	1	1								2
T0138	IPO94269	Zt291	Chr15	Chr18+Chr20	A01-5	6	0	1	1	1	1	1	1	1	1	1								2
T0139	IPO94269	Zt291	Chr15	Chr18+Chr20	A01-5	7	0	1	1	1	1	1	1	1	1	1								2
T0140	IPO94269	Zt291	Chr15	Chr18+Chr20	A01-5	8	0	1	1	1	1	1	1	1	1	1								2
T0141	IPO94269	Zt291	Chr15	Chr18+Chr20	A01-6	1	0	1	0	1	0	1	1	1	1	1	2	1	2	1	2	1	1	2	1	1	1	1	1	0	2	0	1	2
T0142	IPO94269	Zt291	Chr15	Chr18+Chr20	A01-6	2	0	1	0	1	0	1	1	1	1	1	2	1	2	1	2	1	1	2	1	1	1	1	1	0	2	0	1	2
T0143	IPO94269	Zt291	Chr15	Chr18+Chr20	A01-6	3	0	1	1	1	1	1	1	1	1	2	2	1	2	2	2	3	1	2	1	1	1	1	1	1	2	2	1	1
T0144	IPO94269	Zt291	Chr15	Chr18+Chr20	A01-6	4	0	1	0	1	1	1	1	1	1	1	1	2	1	1	1	4	1	2	1	1	1	1	2	0	1	2	2	1
T0145	IPO94269	Zt291	Chr15	Chr18+Chr20	A01-6	5	0	1	0	1	1	1	1	1	1	1	1	2	1	1	1	4	1	2	1	1	1	1	2	0	1	2	2	1
T0146	IPO94269	Zt291	Chr15	Chr18+Chr20	A01-6	6	0	1	1	1	1	1	1	1	1	2	2	1	2	2	2	3	1	2	1	1	1	1	1	1	2	2	1	1
T0147	IPO94269	Zt291	Chr15	Chr18+Chr20	A01-6	7	0	1	1	1	0	0	1	1	1	2	1	2	1	2	1	2	1	2	0	0	1	1	2	1	1	0	2	2
T0148	IPO94269	Zt291	Chr15	Chr18+Chr20	A01-6	8	1	1	1	1	0	0	1	1	1	2	1	2	1	2	1	2	1	2	0	0	1	1	2	1	1	0	2	2
T0201	IPO94269	Zt267	Chr21	Chr18+Chr20	A02-1	1	0	1	1	1	0	1	1	1	0	1								2
T0202	IPO94269	Zt267	Chr21	Chr18+Chr20	A02-1	2	0	1	1	1	1	0	1	1	1	2								2
T0203	IPO94269	Zt267	Chr21	Chr18+Chr20	A02-1	3	0	1	1	1	1	0	1	1	0	1								2
T0204	IPO94269	Zt267	Chr21	Chr18+Chr20	A02-1	4	0	1	1	1	1	0	1	1	0	1								2
T0205	IPO94269	Zt267	Chr21	Chr18+Chr20	A02-1	5	1	1	1	1	0	1	1	1	0	1								2
T0206	IPO94269	Zt267	Chr21	Chr18+Chr20	A02-1	6	0	1	1	1	0	1	1	1	1	2								2
T0207	IPO94269	Zt267	Chr21	Chr18+Chr20	A02-1	7	0	1	1	1	0	1	1	1	0	1								2
T0208	IPO94269	Zt267	Chr21	Chr18+Chr20	A02-1	8	0	1	1	1	1	0	1	1	1	2								2
T0209	IPO94269	Zt267	Chr21	Chr18+Chr20	A02-2	1	0	1	1	1	1	0	1	0	1	1								2
T0210	IPO94269	Zt267	Chr21	Chr18+Chr20	A02-2	2	0	1	1	1	1	1	1	0	0	2								2
T0211	IPO94269	Zt267	Chr21	Chr18+Chr20	A02-2	3	0	1	1	1	1	1	1	0	0	2								2
T0212	IPO94269	Zt267	Chr21	Chr18+Chr20	A02-2	4	0	1	1	1	1	0	1	0	1	2								2
T0213	IPO94269	Zt267	Chr21	Chr18+Chr20	A02-2	5	0	1	1	1	1	1	1	1	0	1								2
T0214	IPO94269	Zt267	Chr21	Chr18+Chr20	A02-2	6	0	1	1	1	1	0	1	0	1	1								2
T0215	IPO94269	Zt267	Chr21	Chr18+Chr20	A02-2	7	0	1	1	1	1	0	1	0	1	2								2
T0216	IPO94269	Zt267	Chr21	Chr18+Chr20	A02-2	8	1	1	1	1	0	1	1	0	0	2								2
T0217	IPO94269	Zt267	Chr21	Chr18+Chr20	A02-3	1	0	1	0	1	1	1	1	0	0	2	2	2						2
T0218	IPO94269	Zt267	Chr21	Chr18+Chr20	A02-3	2	0	1	1	1	1	1	1	0	0	1	1	2						2
T0219	IPO94269	Zt267	Chr21	Chr18+Chr20	A02-3	3	0	1	0	1	1	1	1	1	1	1	1	1						2
T0220	IPO94269	Zt267	Chr21	Chr18+Chr20	A02-3	4	0	1	0	1	1	1	1	1	1	2	2	1						2
T0221	IPO94269	Zt267	Chr21	Chr18+Chr20	A02-3	5	1	1	0	1	1	1	1	1	1	2	2	1						2
T0222	IPO94269	Zt267	Chr21	Chr18+Chr20	A02-3	6	0	1	0	1	1	1	1	0	0	2	2	2						2
T0223	IPO94269	Zt267	Chr21	Chr18+Chr20	A02-3	7	0	1	0	1	1	1	1	1	1	1	1	1						2
T0224	IPO94269	Zt267	Chr21	Chr18+Chr20	A02-3	8	0	1	1	1	1	1	1	0	0	1	1	1						2
T0225	IPO94269	Zt267	Chr21	Chr18+Chr20	A02-4	1	0	1	1	1	1	1	1	1	0	1								2
T0226	IPO94269	Zt267	Chr21	Chr18+Chr20	A02-4	2	1	1	1	1	1	1	1	1	0	1								2
T0227	IPO94269	Zt267	Chr21	Chr18+Chr20	A02-4	3	0	1	1	1	1	1	1	1	0	1								2
T0228	IPO94269	Zt267	Chr21	Chr18+Chr20	A02-4	4	0	1	1	1	1	1	1	1	1	2								2
T0229	IPO94269	Zt267	Chr21	Chr18+Chr20	A02-4	5	0	1	1	1	1	1	1	1	0	1								2
T0230	IPO94269	Zt267	Chr21	Chr18+Chr20	A02-4	6	0	1	1	1	1	1	1	1	0	2								2
T0231	IPO94269	Zt267	Chr21	Chr18+Chr20	A02-4	7	0	1	1	1	1	1	1	1	0	2								2
T0232	IPO94269	Zt267	Chr21	Chr18+Chr20	A02-4	8	0	1	1	1	1	1	1	1	0	1								2
T0301	IPO94269	Zt244	-	Chr18+Chr20	A03-1	1	1	1	1	1	1	1	1	0	1	2								2
T0302	IPO94269	Zt244	-	Chr18+Chr20	A03-1	2	0	1	1	1	1	1	1	0	1	1								2
T0303	IPO94269	Zt244	-	Chr18+Chr20	A03-1	3	0	1	1	1	1	0	1	0	1	2								2
T0304	IPO94269	Zt244	-	Chr18+Chr20	A03-1	4	0	1	1	1	1	1	1	0	1	1								2
T0305	IPO94269	Zt244	-	Chr18+Chr20	A03-1	5	0	1	1	1	1	1	1	0	1	1								2
T0306	IPO94269	Zt244	-	Chr18+Chr20	A03-1	6	0	1	1	1	1	1	1	0	1	2								2
T0307	IPO94269	Zt244	-	Chr18+Chr20	A03-1	7	0	1	1	1	1	1	1	0	1	1								2
T0308	IPO94269	Zt244	-	Chr18+Chr20	A03-1	8	0	1	1	1	1	1	1	0	1	1								2
T0309	IPO94269	Zt244	-	Chr18+Chr20	A03-2	1	0	1	1	1	1	0	1	1	0	1								2
T0310	IPO94269	Zt244	-	Chr18+Chr20	A03-2	2	0	1	0	1	1	0	1	1	0	2								2
T0311	IPO94269	Zt244	-	Chr18+Chr20	A03-2	3	0	1	0	1	1	0	1	1	0	2								2
T0312	IPO94269	Zt244	-	Chr18+Chr20	A03-2	4	0	1	0	1	1	1	1	1	1	2								2
T0313	IPO94269	Zt244	-	Chr18+Chr20	A03-2	5	0	1	0	1	1	1	1	1	1	2								2
T0314	IPO94269	Zt244	-	Chr18+Chr20	A03-2	6	0	1	0	1	1	1	1	1	0	1								2
T0315	IPO94269	Zt244	-	Chr18+Chr20	A03-2	7	0	1	0	1	1	1	1	1	1	2								2
T0316	IPO94269	Zt244	-	Chr18+Chr20	A03-2	8	1	1	1	1	1	0	1	1	0	1								2
T0317	IPO94269	Zt244	-	Chr18+Chr20	A03-3	1	1	1	1	1	1	1	1	1	1	2								2
T0318	IPO94269	Zt244	-	Chr18+Chr20	A03-3	2	0	0	1	1	0	1	1	1	1	2								2
T0319	IPO94269	Zt244	-	Chr18+Chr20	A03-3	3	0	1	1	1	1	1	1	1	1	2								2
T0320	IPO94269	Zt244	-	Chr18+Chr20	A03-3	4	0	0	1	1	0	1	1	1	1	2								2
T0321	IPO94269	Zt244	-	Chr18+Chr20	A03-3	5	0	1	1	1	1	1	1	1	1	1								2
T0322	IPO94269	Zt244	-	Chr18+Chr20	A03-3	6	0	0	1	1	0	1	1	1	1	2								2
T0323	IPO94269	Zt244	-	Chr18+Chr20	A03-3	7	0	1	1	1	1	1	1	1	1	1								2
T0324	IPO94269	Zt244	-	Chr18+Chr20	A03-3	8	0	1	1	1	1	1	1	1	1	1								2
T0325	IPO94269	Zt244	-	Chr18+Chr20	A03-4	1	1	1	1	1	1	1	1	1	1	2	1	2	1	1	2	1	1	2	1	1	1	1	2	2	1	1	2	1+2
T0326	IPO94269	Zt244	-	Chr18+Chr20	A03-4	2	0	1	1	1	1	1	1	1	0	1	1	2	2	1	2	2	1	2	1	1	1	1	2	2	2	2	2	0
T0327	IPO94269	Zt244	-	Chr18+Chr20	A03-4	3	0	1	0	1	1	1	1	1	1	2	2	1	1	2	1	3	1	2	1	1	1	1	1	0	1	2	1	1
T0328	IPO94269	Zt244	-	Chr18+Chr20	A03-4	4	0	1	0	1	1	1	1	1	1	2	2	1	1	2	1	3	1	2	1	1	1	1	1	0	1	2	1	1
T0329	IPO94269	Zt244	-	Chr18+Chr20	A03-4	5	0	1	1	1	1	1	1	1	0	1	1	2	2	1	2	2	1	2	1	1	1	1	2	2	2	2	2	0
T0330	IPO94269	Zt244	-	Chr18+Chr20	A03-4	6	0	1	1	1	1	1	1	1	1	2	1	2	1	1	2	1	1	2	1	1	1	1	2	2	1	1	2	1+2
T0331	IPO94269	Zt244	-	Chr18+Chr20	A03-4	7	0	1	0	1	1	1	1	1	1	1	2	1	2	2	1	4	1	2	1	1	1	1	1	0	2	1	1	2
T0332	IPO94269	Zt244	-	Chr18+Chr20	A03-4	8	0	1	0	1	1	1	1	1	1	1	2	1	2	2	1	4	1	2	1	1	1	1	1	0	2	1	1	2
T0333	IPO94269	Zt244	-	Chr18+Chr20	A03-5	1	0	1	1	1	1	0	1	0	1	2								2
T0334	IPO94269	Zt244	-	Chr18+Chr20	A03-5	2	0	1	1	1	1	1	1	1	1	2								2
T0335	IPO94269	Zt244	-	Chr18+Chr20	A03-5	3	1	1	1	1	1	1	1	1	1	2								2
T0336	IPO94269	Zt244	-	Chr18+Chr20	A03-5	4	0	1	1	1	1	0	1	0	1	2								2
T0337	IPO94269	Zt244	-	Chr18+Chr20	A03-5	5	0	1	1	1	1	1	1	0	1	1								2
T0338	IPO94269	Zt244	-	Chr18+Chr20	A03-5	6	0	1	1	1	1	1	1	1	1	2								2
T0339	IPO94269	Zt244	-	Chr18+Chr20	A03-5	7	0	1	1	1	1	1	1	1	1	Mix								2
T0340	IPO94269	Zt244	-	Chr18+Chr20	A03-5	8	0	1	1	1	0	0	1	0	1	2								2
T0341	IPO94269	Zt244	-	Chr18+Chr20	A03-6	1	0	1	1	1	1	1	1	1	0	2	1	2						2
T0342	IPO94269	Zt244	-	Chr18+Chr20	A03-6	2	0	1	1	1	1	0	1	1	1	1	2	2						2
T0343	IPO94269	Zt244	-	Chr18+Chr20	A03-6	3	0	1	1	1	1	0	1	0	1	1	2	1						2
T0344	IPO94269	Zt244	-	Chr18+Chr20	A03-6	4	0	1	1	1	1	0	1	0	1	1	2	1						2
T0345	IPO94269	Zt244	-	Chr18+Chr20	A03-6	5	0	1	1	1	1	1	1	1	0	2	1	2						2
T0346	IPO94269	Zt244	-	Chr18+Chr20	A03-6	6	0	1	1	1	1	0	1	0	1	1	2	1						2
T0347	IPO94269	Zt244	-	Chr18+Chr20	A03-6	7	1	1	1	1	1	1	1	0	1	2	1	1						2
T0348	IPO94269	Zt244	-	Chr18+Chr20	A03-6	8	0	1	1	1	1	1	1	0	1	2	1	1						2
T0349	IPO94269	Zt244	-	Chr18+Chr20	A03-7	1	0	1	1	1	1	1	1	1	1	2								2
T0350	IPO94269	Zt244	-	Chr18+Chr20	A03-7	2	0	0	1	1	0	1	1	1	1	2								2
T0351	IPO94269	Zt244	-	Chr18+Chr20	A03-7	3	0	0	1	1	0	1	1	1	1	2								2
T0352	IPO94269	Zt244	-	Chr18+Chr20	A03-7	4	0	0	0	1	0	1	1	1	1	1								2
T0353	IPO94269	Zt244	-	Chr18+Chr20	A03-7	5	0	1	1	1	1	0	?	1	1	1								2
T0354	IPO94269	Zt244	-	Chr18+Chr20	A03-7	6	1	1	1	1	1	0	1	1	1	1								2
T0355	IPO94269	Zt244	-	Chr18+Chr20	A03-7	7	0	1	0	1	1	0	1	1	1	2								2
T0356	IPO94269	Zt244	-	Chr18+Chr20	A03-7	8	0	1	0	1	1	0	1	1	1	2								2
T0365	IPO94269	Zt244	-	Chr18+Chr20	A03-8	1	0	1	1	1	1	1	1	1	0	2	1	2	1	1	1	1	1	2	1	1	1	1	1	2	1	1	1	0
T0366	IPO94269	Zt244	-	Chr18+Chr20	A03-8	2	0	1	1	1	1	1	1	1	1	1	2	2	2	2	2	2	1	2	1	1	1	1	2	1	2	2	2	1
T0367	IPO94269	Zt244	-	Chr18+Chr20	A03-8	3	0	1	1	1	1	1	1	1	1	2	2	1	2	1	1	3	1	2	1	1	1	1	1	1	1	1	1	1+2
T0368	IPO94269	Zt244	-	Chr18+Chr20	A03-8	4	0	1	1	1	1	1	1	1	1	1	2	2	2	2	2	2	1	2	1	1	1	1	2	1	2	2	2	1
T0369	IPO94269	Zt244	-	Chr18+Chr20	A03-8	5	1	1	1	1	1	1	1	1	0	1	1	1	1	2	2	4	1	2	1	1	1	1	2	2	2	2	2	0
T0370	IPO94269	Zt244	-	Chr18+Chr20	A03-8	6	0	1	1	1	1	1	1	1	0	1	1	1	1	2	2	4	1	2	1	1	1	1	2	2	2	2	2	0
T0371	IPO94269	Zt244	-	Chr18+Chr20	A03-8	7	0	1	1	1	1	1	1	1	0	2	1	2	1	1	1	1	1	2	1	1	1	1	1	2	1	1	1	0
T0372	IPO94269	Zt244	-	Chr18+Chr20	A03-8	8	0	1	1	1	1	1	1	1	1	2	2	1	2	1	1	3	1	2	1	1	1	1	1	1	1	1	1	1+2
T0373	IPO94269	Zt244	-	Chr18+Chr20	A03-9	1	0	1	1	1	1	0	1	1	1	1	2	1	2	2	2	1	1	1	0	0	1	1	2	1	1	1	1	2
T0374	IPO94269	Zt244	-	Chr18+Chr20	A03-9	2	0	1	1	1	1	0	1	1	1	2	1	2	1	1	1	3	1	1	0	0	1	1	1	2	2	2	2	1
T0375	IPO94269	Zt244	-	Chr18+Chr20	A03-9	3	0	1	1	1	1	0	1	0	1	2	1	1	1	2	2	2	1	1	0	0	0	0	2	2	1	1	1	2
T0376	IPO94269	Zt244	-	Chr18+Chr20	A03-9	4	0	1	1	1	1	0	1	1	1	1	2	1	2	2	2	1	1	1	0	0	1	1	2	1	1	1	1	2
T0377	IPO94269	Zt244	-	Chr18+Chr20	A03-9	5	0	1	1	1	1	0	1	0	1	2	1	1	1	2	2	2	1	1	0	0	0	0	2	2	1	1	1	2
T0378	IPO94269	Zt244	-	Chr18+Chr20	A03-9	6	1	1	1	1	1	0	1	0	1	1	2	2	2	1	1	4	1	1	0	0	0	0	1	1	2	2	2	1
T0379	IPO94269	Zt244	-	Chr18+Chr20	A03-9	7	0	1	1	1	1	0	1	0	1	1	2	2	2	1	1	4	1	1	0	0	0	0	1	1	2	2	2	1
T0380	IPO94269	Zt244	-	Chr18+Chr20	A03-9	8	0	1	1	1	1	0	1	1	1	2	1	2	1	1	1	3	1	1	0	0	1	1	1	2	2	2	2	1
T0381	IPO94269	Zt244	-	Chr18+Chr20	A03-10	1	0	0	1	1	1	1	1	0	1	1								2
T0382	IPO94269	Zt244	-	Chr18+Chr20	A03-10	2	0	1	1	1	1	1	1	1	1	1								2
T0383	IPO94269	Zt244	-	Chr18+Chr20	A03-10	3	0	0	1	1	1	1	1	0	1	1								2
T0384	IPO94269	Zt244	-	Chr18+Chr20	A03-10	4	1	0	1	1	1	1	1	1	1	1								2
T0385	IPO94269	Zt244	-	Chr18+Chr20	A03-10	5	0	1	0	1	1	0	1	0	0	2								2
T0386	IPO94269	Zt244	-	Chr18+Chr20	A03-10	6	0	1	0	1	1	0	1	1	1	2								2
T0387	IPO94269	Zt244	-	Chr18+Chr20	A03-10	7	0	1	1	1	1	1	1	1	1	1								2
T0388	IPO94269	Zt244	-	Chr18+Chr20	A03-10	8	0	1	1	1	1	1	1	1	1	1								nd
T0401	IPO94269	Zt270	Chr16	Chr18+Chr20	A04-1	1	0	1	1	0	1	0	1	1	1	2								2
T0402	IPO94269	Zt270	Chr16	Chr18+Chr20	A04-1	2	0	1	1	1	1	1	1	1	1	0								2
T0403	IPO94269	Zt270	Chr16	Chr18+Chr20	A04-1	3	0	1	1	1	1	1	1	1	1	1								2
T0404	IPO94269	Zt270	Chr16	Chr18+Chr20	A04-1	4	0	0	1	0	1	1	1	1	1	2								2
T0405	IPO94269	Zt270	Chr16	Chr18+Chr20	A04-1	5	1	1	1	0	1	0	1	1	1	2								2
T0406	IPO94269	Zt270	Chr16	Chr18+Chr20	A04-1	6	0	1	1	0	1	0	1	1	1	2								2
T0407	IPO94269	Zt270	Chr16	Chr18+Chr20	A04-1	7	0	1	1	1	1	1	1	1	1	1								2
T0408	IPO94269	Zt270	Chr16	Chr18+Chr20	A04-1	8	0	1	1	1	1	1	1	1	1	1								2
T0409	IPO94269	Zt270	Chr16	Chr18+Chr20	A04-2	1	0	1	1	1	1	1	1	0	1	1	2	1						1
T0410	IPO94269	Zt270	Chr16	Chr18+Chr20	A04-2	2	0	1	1	0	1	0	1	0	1	2	1	2						1
T0411	IPO94269	Zt270	Chr16	Chr18+Chr20	A04-2	3	0	1	1	0	1	0	1	0	1	1	1	1						1
T0412	IPO94269	Zt270	Chr16	Chr18+Chr20	A04-2	4	0	1	1	1	1	1	1	0	0	2	2	2						1
T0413	IPO94269	Zt270	Chr16	Chr18+Chr20	A04-2	5	1	1	1	1	1	1	1	0	1	2	2	2						1
T0414	IPO94269	Zt270	Chr16	Chr18+Chr20	A04-2	6	0	1	1	1	1	1	1	0	1	1	2	1						1
T0415	IPO94269	Zt270	Chr16	Chr18+Chr20	A04-2	7	0	1	1	1	1	1	1	0	1	2	2	2						1
T0416	IPO94269	Zt270	Chr16	Chr18+Chr20	A04-2	8	0	1	1	0	1	0	1	0	1	1	1	1						1
T0417	IPO94269	Zt270	Chr16	Chr18+Chr20	A04-3	1	0	1	1	0	1	1	1	1	1	2	1	2						2
T0418	IPO94269	Zt270	Chr16	Chr18+Chr20	A04-3	2	0	1	1	0	1	1	1	1	1	1	2	1						2
T0419	IPO94269	Zt270	Chr16	Chr18+Chr20	A04-3	3	0	1	1	1	1	1	1	1	1	2	2	1						2
T0420	IPO94269	Zt270	Chr16	Chr18+Chr20	A04-3	4	1	1	1	1	1	1	1	1	1	1	2	1						2
T0421	IPO94269	Zt270	Chr16	Chr18+Chr20	A04-3	5	0	1	1	0	1	1	1	1	1	1	2	1						2
T0422	IPO94269	Zt270	Chr16	Chr18+Chr20	A04-3	6	0	1	1	1	1	1	1	1	1	2	2	1						nd
T0423	IPO94269	Zt270	Chr16	Chr18+Chr20	A04-3	7	0	1	1	1	1	1	1	1	1	1	2	1						nd
T0424	IPO94269	Zt270	Chr16	Chr18+Chr20	A04-3	8	0	1	1	1	1	1	1	1	1	2	2	1						2
T0425	IPO94269	Zt270	Chr16	Chr18+Chr20	A04-4	1	1	1	1	1	1	1	1	1	1	1	1	1	2	1	2	1	1	2	1	1	1	1	1	2	1	1	1	1
T0426	IPO94269	Zt270	Chr16	Chr18+Chr20	A04-4	2	0	1	1	0	1	1	1	1	1	2	2	2	2	2	1	3	1	2	1	1	1	1	2	1	0	2	2	2
T0427	IPO94269	Zt270	Chr16	Chr18+Chr20	A04-4	3	0	1	1	1	1	1	1	1	1	1	1	1	2	1	2	1	1	2	1	1	1	1	1	2	1	1	1	1
T0428	IPO94269	Zt270	Chr16	Chr18+Chr20	A04-4	4	0	1	1	0	1	1	1	1	1	2	2	2	2	2	1	3	1	2	1	1	1	1	2	1	0	2	2	2
T0429	IPO94269	Zt270	Chr16	Chr18+Chr20	A04-4	5	0	1	1	0	1	1	1	1	1	2	2	2	1	2	1	2	1	2	1	1	1	1	2	1	0	2	2	2
T0430	IPO94269	Zt270	Chr16	Chr18+Chr20	A04-4	6	0	1	1	0	1	1	1	1	1	1	1	1	1	1	2	4	1	2	1	1	1	1	1	2	0	1	1	1
T0431	IPO94269	Zt270	Chr16	Chr18+Chr20	A04-4	7	0	1	1	0	1	1	1	1	1	1	1	1	1	1	2	4	1	2	1	1	1	1	1	2	0	1	1	1
T0432	IPO94269	Zt270	Chr16	Chr18+Chr20	A04-4	8	0	1	1	0	1	1	1	1	1	2	2	2	1	2	1	2	1	2	1	1	1	1	2	1	0	2	2	2
T0433	IPO94269	Zt270	Chr16	Chr18+Chr20	A04-5	1	1	1	1	1	0	0	1	1	1	1								2
T0434	IPO94269	Zt270	Chr16	Chr18+Chr20	A04-5	2	0	1	1	1	0	0	1	1	1	1								nd
T0435	IPO94269	Zt270	Chr16	Chr18+Chr20	A04-5	3	0	1	1	0	1	0	1	1	1	2								nd
T0436	IPO94269	Zt270	Chr16	Chr18+Chr20	A04-5	4	0	1	1	1	0	0	1	1	1	1								2
T0437	IPO94269	Zt270	Chr16	Chr18+Chr20	A04-5	5	0	?	?	?	?	0	1	1	0	1								2
T0438	IPO94269	Zt270	Chr16	Chr18+Chr20	A04-5	6	0	1	1	1	0	0	1	1	1	1								2
T0439	IPO94269	Zt270	Chr16	Chr18+Chr20	A04-5	7	0	1	1	1	1	1	1	1	1	1								2
T0440	IPO94269	Zt270	Chr16	Chr18+Chr20	A04-5	8	0	1	1	1	1	1	1	1	0	1								2
T0441	IPO94269	Zt270	Chr16	Chr18+Chr20	A04-6	1	0	1	1	0	1	1	1	1	1	2								2
T0442	IPO94269	Zt270	Chr16	Chr18+Chr20	A04-6	2	0	1	1	0	1	1	1	1	1	2								nd
T0443	IPO94269	Zt270	Chr16	Chr18+Chr20	A04-6	3	0	1	1	1	1	1	1	1	1	1								nd
T0444	IPO94269	Zt270	Chr16	Chr18+Chr20	A04-6	4	0	1	1	0	1	1	1	1	1	2								2
T0445	IPO94269	Zt270	Chr16	Chr18+Chr20	A04-6	5	0	1	1	1	1	1	1	1	1	Mix								2
T0446	IPO94269	Zt270	Chr16	Chr18+Chr20	A04-6	6	0	1	1	0	1	1	1	1	0	1								2
T0447	IPO94269	Zt270	Chr16	Chr18+Chr20	A04-6	7	1	1	1	0	1	0	1	1	1	2								2
T0448	IPO94269	Zt270	Chr16	Chr18+Chr20	A04-6	8	0	1	1	0	1	1	1	1	1	2								2
T0501	IPO94269	Zt279	Chr20	Chr18	A05-1	1	0	1	1	1	1	1	1	0	1	2	2	1	2	2	1	1	1	2	1	1	0	0	2	2	2	2	1	1
T0502	IPO94269	Zt279	Chr20	Chr18	A05-1	2	0	1	1	1	1	1	1	0	1	1	2	2	2	2	2	3	1	2	1	1	0	0	2	1	1	2	2	2
T0503	IPO94269	Zt279	Chr20	Chr18	A05-1	3	0	1	1	1	1	1	1	0	1	2	2	1	2	2	1	1	1	2	1	1	0	0	2	2	2	2	1	1
T0504	IPO94269	Zt279	Chr20	Chr18	A05-1	4	1	1	1	1	1	1	1	0	1	1	2	2	2	2	2	3	1	2	1	1	0	0	2	1	1	2	2	2
T0505	IPO94269	Zt279	Chr20	Chr18	A05-1	5	0	0	1	1	1	1	1	0	1	1	1	2	1	1	2	2	1	2	1	1	0	0	0	1	1	1	2	2
T0506	IPO94269	Zt279	Chr20	Chr18	A05-1	6	0	0	1	1	1	1	1	0	1	2	1	1	1	1	1	4	1	2	1	1	0	0	0	2	2	1	1	1
T0507	IPO94269	Zt279	Chr20	Chr18	A05-1	7	0	0	1	1	1	1	1	0	1	2	1	1	1	1	1	4	1	2	1	1	0	0	0	2	2	1	1	1
T0508	IPO94269	Zt279	Chr20	Chr18	A05-1	8	0	0	1	1	1	1	1	0	1	1	1	2	1	1	2	2	1	2	1	1	0	0	0	1	1	1	2	2
T0509	IPO94269	Zt279	Chr20	Chr18	A05-2	1	0	1	0	1	1	1	1	0	1	2	1	2						2
T0510	IPO94269	Zt279	Chr20	Chr18	A05-2	2	0	1	0	1	1	1	1	0	1	2	1	2						2
T0511	IPO94269	Zt279	Chr20	Chr18	A05-2	3	0	1	0	1	1	1	1	0	1	1	1	2						2
T0512	IPO94269	Zt279	Chr20	Chr18	A05-2	4	0	1	0	1	1	1	1	0	1	1	1	2						2
T0513	IPO94269	Zt279	Chr20	Chr18	A05-2	5	0	1	1	1	1	0	1	0	1	2	2	1						2
T0514	IPO94269	Zt279	Chr20	Chr18	A05-2	6	1	1	1	1	1	0	1	0	1	2	2	1						2
T0515	IPO94269	Zt279	Chr20	Chr18	A05-2	7	0	1	0	1	1	1	1	0	1	1	1	2						2
T0516	IPO94269	Zt279	Chr20	Chr18	A05-2	8	0	1	1	1	1	1	1	0	1	1	2	1						2
T0517	IPO94269	Zt279	Chr20	Chr18	A05-3	1	0	1	1	1	1	1	1	0	1	1	1	2	2	1	1	1	1	2	1	1	0	0	1	1	2	2	2	1
T0518	IPO94269	Zt279	Chr20	Chr18	A05-3	2	1	1	1	1	1	1	1	0	1	2	2	1	1	2	2	2	1	2	1	1	0	0	2	2	2	1	1	2
T0519	IPO94269	Zt279	Chr20	Chr18	A05-3	3	0	1	1	1	1	1	1	0	1	1	1	1	2	1	1	3	1	2	1	1	0	0	1	1	1	1	2	1
T0520	IPO94269	Zt279	Chr20	Chr18	A05-3	4	0	1	1	1	1	1	1	0	1	1	1	1	2	1	1	3	1	2	1	1	0	0	1	1	1	1	2	1
T0521	IPO94269	Zt279	Chr20	Chr18	A05-3	5	0	1	1	1	1	1	1	0	1	1	1	2	2	1	1	1	1	2	1	1	0	0	1	1	2	2	2	1
T0522	IPO94269	Zt279	Chr20	Chr18	A05-3	6	0	1	1	1	1	1	1	0	1	2	2	1	1	2	2	2	1	2	1	1	0	0	2	2	2	1	1	2
T0523	IPO94269	Zt279	Chr20	Chr18	A05-3	7	0	1	1	1	1	1	1	0	1	2	2	2	1	2	2	4	1	2	1	1	0	0	2	2	1	2	1	2
T0524	IPO94269	Zt279	Chr20	Chr18	A05-3	8	0	1	1	1	1	1	1	0	1	2	2	2	1	2	2	4	1	2	1	1	0	0	2	2	1	2	1	2
T0525	IPO94269	Zt279	Chr20	Chr18	A05-4	1	0	?	?	?	?	?	?	0	?	0								2
T0526	IPO94269	Zt279	Chr20	Chr18	A05-4	2	0	1	1	1	1	1	1	0	1	2								2
T0527	IPO94269	Zt279	Chr20	Chr18	A05-4	3	0	?	?	?	?	?	?	0	?	0								2
T0528	IPO94269	Zt279	Chr20	Chr18	A05-4	4	1	?	?	?	?	?	?	0	?	0								2
T0529	IPO94269	Zt279	Chr20	Chr18	A05-4	5	0	1	1	1	1	1	1	0	1	1								2
T0530	IPO94269	Zt279	Chr20	Chr18	A05-4	6	0	1	1	1	1	1	1	0	1	2								2
T0531	IPO94269	Zt279	Chr20	Chr18	A05-4	7	0	1	1	1	1	1	1	0	1	1								2
T0532	IPO94269	Zt279	Chr20	Chr18	A05-4	8	0	?	?	?	?	?	?	0	?	0								2
T0601	IPO94269	Zt278	Chr19	Chr18+Chr20	A06-1	1	0	1	1	1	1	1	0	1	1	1	2	2						2
T0602	IPO94269	Zt278	Chr19	Chr18+Chr20	A06-1	2	0	1	1	1	1	1	0	1	1	1	1	1						2
T0603	IPO94269	Zt278	Chr19	Chr18+Chr20	A06-1	3	0	1	1	1	1	1	0	1	1	1	2	2						2
T0604	IPO94269	Zt278	Chr19	Chr18+Chr20	A06-1	4	0	1	1	1	1	1	0	1	1	2	2	2						2
T0605	IPO94269	Zt278	Chr19	Chr18+Chr20	A06-1	5	0	1	1	1	1	1	1	1	1	2	1	2						2
T0606	IPO94269	Zt278	Chr19	Chr18+Chr20	A06-1	6	1	1	1	1	1	1	0	1	1	2	2	2						2
T0607	IPO94269	Zt278	Chr19	Chr18+Chr20	A06-1	7	0	1	1	1	1	1	0	1	1	1	1	1						2
T0608	IPO94269	Zt278	Chr19	Chr18+Chr20	A06-1	8	0	1	1	1	1	1	1	1	1	2	1	2						2
T0609	IPO94269	Zt278	Chr19	Chr18+Chr20	A06-2	1	0	1	1	1	1	1	0	1	1	2								2
T0610	IPO94269	Zt278	Chr19	Chr18+Chr20	A06-2	2	0	1	1	1	1	1	0	1	1	2								2
T0611	IPO94269	Zt278	Chr19	Chr18+Chr20	A06-2	3	0	1	1	1	1	1	1	1	1	1								2
T0612	IPO94269	Zt278	Chr19	Chr18+Chr20	A06-2	4	0	1	1	1	1	1	0	1	1	2								2
T0613	IPO94269	Zt278	Chr19	Chr18+Chr20	A06-2	5	0	1	1	1	0	1	1	1	1	1								2
T0614	IPO94269	Zt278	Chr19	Chr18+Chr20	A06-2	6	1	1	1	1	1	1	0	1	1	1								2
T0615	IPO94269	Zt278	Chr19	Chr18+Chr20	A06-2	7	0	1	1	1	1	1	1	1	1	2								2
T0616	IPO94269	Zt278	Chr19	Chr18+Chr20	A06-2	8	0	1	1	1	1	1	1	1	1	2								2
T0617	IPO94269	Zt278	Chr19	Chr18+Chr20	A06-3	1	0	1	1	1	1	0	0	0	1	1	1	1						2
T0618	IPO94269	Zt278	Chr19	Chr18+Chr20	A06-3	2	0	1	1	1	1	0	0	0	1	2	1	2						2
T0619	IPO94269	Zt278	Chr19	Chr18+Chr20	A06-3	3	0	1	1	1	1	0	0	0	1	2	1	2						2
T0620	IPO94269	Zt278	Chr19	Chr18+Chr20	A06-3	4	1	1	1	1	1	0	0	0	0	1	2	2						2
T0621	IPO94269	Zt278	Chr19	Chr18+Chr20	A06-3	5	0	1	1	1	1	0	0	0	1	1	1	1						nd
T0622	IPO94269	Zt278	Chr19	Chr18+Chr20	A06-3	6	0	1	1	1	1	0	0	0	0	1	1	1						nd
T0623	IPO94269	Zt278	Chr19	Chr18+Chr20	A06-3	7	0	1	1	1	1	0	0	0	0	2	2	1						2
T0624	IPO94269	Zt278	Chr19	Chr18+Chr20	A06-3	8	0	1	1	1	1	0	0	0	1	2	1	2						2
T0625	IPO94269	Zt278	Chr19	Chr18+Chr20	A06-4	1	0	1	1	1	1	1	0	1	1	1	2	2	2	1	1	1	1	2	1	1	1	1	2	1	2	1	0	2
T0626	IPO94269	Zt278	Chr19	Chr18+Chr20	A06-4	2	1	1	1	1	1	1	0	1	1	1	2	2	2	1	1	1	1	2	1	1	1	1	2	1	2	1	0	2
T0627	IPO94269	Zt278	Chr19	Chr18+Chr20	A06-4	3	0	1	1	1	1	1	0	1	1	2	1	1	2	1	2	2	1	2	1	1	1	1	1	2	1	1	0	2
T0628	IPO94269	Zt278	Chr19	Chr18+Chr20	A06-4	4	0	1	1	1	1	1	0	1	1	2	1	1	2	1	2	2	1	2	1	1	1	1	1	2	1	1	0	2
T0629	IPO94269	Zt278	Chr19	Chr18+Chr20	A06-4	5	0	1	1	1	1	1	0	1	1	1	1	2	1	2	2	3	1	2	1	1	1	1	1	2	1	2	0	1
T0630	IPO94269	Zt278	Chr19	Chr18+Chr20	A06-4	6	0	1	1	1	1	1	0	1	1	1	1	2	1	2	2	3	1	2	1	1	1	1	1	2	1	2	0	1
T0631	IPO94269	Zt278	Chr19	Chr18+Chr20	A06-4	7	0	1	1	1	1	1	0	1	1	2	2	1	1	2	1	4	1	2	1	1	1	1	2	1	2	2	0	1
T0632	IPO94269	Zt278	Chr19	Chr18+Chr20	A06-4	8	0	1	1	1	1	1	0	1	1	2	2	1	1	2	1	4	1	2	1	1	1	1	2	1	2	2	0	1
T0633	IPO94269	Zt278	Chr19	Chr18+Chr20	A06-5	1	0	1	1	1	1	0	0	1	1	2	1	2	1	1	1	1	1	2	0	0	1	1	2	1	2	1	0	2
T0634	IPO94269	Zt278	Chr19	Chr18+Chr20	A06-5	2	0	1	1	1	1	0	0	1	1	2	1	2	1	1	1	1	1	2	0	0	1	1	2	1	2	1	0	2
T0635	IPO94269	Zt278	Chr19	Chr18+Chr20	A06-5	3	0	1	1	1	1	1	0	1	1	1	2	2	2	1	2	2	1	2	1	1	1	1	1	2	1	2	0	2
T0636	IPO94269	Zt278	Chr19	Chr18+Chr20	A06-5	4	0	1	1	1	1	1	0	1	1	1	2	2	2	1	2	2	1	2	1	1	1	1	1	2	1	2	0	2
T0637	IPO94269	Zt278	Chr19	Chr18+Chr20	A06-5	5	0	1	1	1	1	1	0	1	1	1	1	1	2	2	2	3	1	2	1	1	1	1	1	2	1	2	0	1
T0638	IPO94269	Zt278	Chr19	Chr18+Chr20	A06-5	6	0	1	1	1	1	0	0	1	1	2	2	1	1	2	1	4	1	2	0	0	1	1	2	1	2	1	0	1
T0639	IPO94269	Zt278	Chr19	Chr18+Chr20	A06-5	7	0	1	1	1	1	0	0	1	1	2	2	1	1	2	1	4	1	2	0	0	1	1	2	1	2	1	0	1
T0640	IPO94269	Zt278	Chr19	Chr18+Chr20	A06-5	8	1	1	1	1	1	1	0	1	1	1	1	1	2	2	2	3	1	2	1	1	1	1	1	2	1	2	0	1
T0641	IPO94269	Zt278	Chr19	Chr18+Chr20	A06-6	1	0	1	1	1	1	0	1	0	1	2	1	1	2	2	1	1	1	1	0	0	0	0	1	2	2	2	1	1	1	1
T0642	IPO94269	Zt278	Chr19	Chr18+Chr20	A06-6	2	0	1	1	1	1	0	1	0	1	1	2	1	1	1	2	2	1	1	0	0	0	0	1	1	2	1	1	2	1	1
T0643	IPO94269	Zt278	Chr19	Chr18+Chr20	A06-6	3	0	1	1	1	1	1	1	1	1	1	1	2	2	2	2	3	1	1	1	1	1	1	2	1	1	1	1	1	1	1
T0644	IPO94269	Zt278	Chr19	Chr18+Chr20	A06-6	4	1	1	1	1	1	1	1	1	1	2	2	2	1	1	1	4	1	1	1	1	1	1	1	2	1	2	1	2	1	1
T0645	IPO94269	Zt278	Chr19	Chr18+Chr20	A06-6	5	0	1	1	1	1	1	1	1	1	2	2	2	1	1	1	4	1	1	1	1	1	1	2	2	1	2	1	2	1	1
T0646	IPO94269	Zt278	Chr19	Chr18+Chr20	A06-6	6	0	1	1	1	1	0	1	0	1	1	2	1	1	1	2	2	1	1	0	0	0	0	2	1	2	1	1	2	1	1
T0647	IPO94269	Zt278	Chr19	Chr18+Chr20	A06-6	7	0	1	1	1	1	1	1	1	1	1	1	2	2	2	2	3	1	1	1	1	1	1	1	1	1	1	1	1	1	1
T0648	IPO94269	Zt278	Chr19	Chr18+Chr20	A06-6	8	0	1	1	1	1	0	1	0	1	2	1	1	2	2	1	1	1	1	0	0	0	0	2	2	2	2	1	1	1	1
T0649	IPO94269	Zt278	Chr19	Chr18+Chr20	A06-7	1	0	1	1	1	1	1	0	1	1	1								2
T0650	IPO94269	Zt278	Chr19	Chr18+Chr20	A06-7	2	0	1	1	1	1	1	0	1	1	1								2
T0651	IPO94269	Zt278	Chr19	Chr18+Chr20	A06-7	3	0	1	1	1	1	1	1	1	1	1								2
T0652	IPO94269	Zt278	Chr19	Chr18+Chr20	A06-7	4	0	1	1	1	1	1	1	1	1	1								2
T0653	IPO94269	Zt278	Chr19	Chr18+Chr20	A06-7	5	0	1	1	1	1	1	0	1	1	2								2
T0654	IPO94269	Zt278	Chr19	Chr18+Chr20	A06-7	6	0	1	1	1	1	1	1	1	1	1								2
T0655	IPO94269	Zt278	Chr19	Chr18+Chr20	A06-7	7	0	1	1	1	1	1	1	1	1	2								2
T0656	IPO94269	Zt278	Chr19	Chr18+Chr20	A06-7	8	1	1	1	1	1	1	0	1	1	2								2
T0657	IPO94269	Zt278	Chr19	Chr18+Chr20	A06-8	1	0	1	1	1	1	1	0	1	1	2	1	2						2
T0658	IPO94269	Zt278	Chr19	Chr18+Chr20	A06-8	2	0	1	1	1	1	1	0	1	1	2	2	1						2
T0659	IPO94269	Zt278	Chr19	Chr18+Chr20	A06-8	3	0	1	1	1	1	1	0	1	1	1	1	2						2
T0660	IPO94269	Zt278	Chr19	Chr18+Chr20	A06-8	4	0	1	1	1	1	0	0	1	1	1	1	1						2
T0661	IPO94269	Zt278	Chr19	Chr18+Chr20	A06-8	5	1	1	1	1	1	0	0	1	1	1	1	1						2
T0662	IPO94269	Zt278	Chr19	Chr18+Chr20	A06-8	6	0	1	1	1	1	0	1	1	1	2	2	1						2
T0663	IPO94269	Zt278	Chr19	Chr18+Chr20	A06-8	7	0	1	1	1	1	0	1	1	1	1	1	2						2
T0664	IPO94269	Zt278	Chr19	Chr18+Chr20	A06-8	8	0	1	1	1	1	1	1	1	1	2	1	2						2
T0665	IPO94269	Zt278	Chr19	Chr18+Chr20	A06-9	1	0	1	1	1	1	1	1	1	1	1	2	2	1	1	2	1	1	2	1	1	1	1	2	1	1	2	1	1
T0666	IPO94269	Zt278	Chr19	Chr18+Chr20	A06-9	2	0	1	1	1	1	1	0	1	1	1	1	2	2	2	2	2	1	2	1	1	1	1	2	2	1	1	0	1
T0667	IPO94269	Zt278	Chr19	Chr18+Chr20	A06-9	3	0	1	0	1	1	1	1	1	1	2	2	1	1	1	1	3	1	2	1	1	1	1	1	0	2	2	1	2
T0668	IPO94269	Zt278	Chr19	Chr18+Chr20	A06-9	4	1	1	1	1	1	1	0	1	1	1	1	2	2	2	2	2	1	2	1	1	1	1	2	2	1	1	0	1
T0669	IPO94269	Zt278	Chr19	Chr18+Chr20	A06-9	5	0	1	0	1	1	1	1	1	1	2	2	1	1	1	1	3	1	2	1	1	1	1	1	0	2	2	1	2
T0670	IPO94269	Zt278	Chr19	Chr18+Chr20	A06-9	6	0	1	1	1	1	1	0	1	1	2	1	1	2	2	1	4	1	2	1	1	1	1	1	1	2	1	0	2
T0671	IPO94269	Zt278	Chr19	Chr18+Chr20	A06-9	7	0	1	1	1	1	1	1	1	1	1	2	2	1	1	2	1	1	2	1	1	1	1	2	1	1	2	1	1
T0672	IPO94269	Zt278	Chr19	Chr18+Chr20	A06-9	8	0	1	1	1	1	1	0	1	1	2	1	1	2	2	1	4	1	2	1	1	1	1	1	1	2	1	0	2
T0701	IPO94269	Zt271	Chr17	Chr18+Chr20	A07-1	1	0	1	1	1	1	1	1	1	1	2								2
T0702	IPO94269	Zt271	Chr17	Chr18+Chr20	A07-1	2	0	1	1	1	1	1	1	1	1	1								2
T0703	IPO94269	Zt271	Chr17	Chr18+Chr20	A07-1	3	0	1	1	1	1	1	1	1	1	2								2
T0704	IPO94269	Zt271	Chr17	Chr18+Chr20	A07-1	4	0	1	1	1	0	1	1	1	1	1								2
T0705	IPO94269	Zt271	Chr17	Chr18+Chr20	A07-1	5	1	1	1	1	0	1	1	1	0	1								2
T0706	IPO94269	Zt271	Chr17	Chr18+Chr20	A07-1	6	0	1	1	1	1	1	1	1	1	1								2
T0707	IPO94269	Zt271	Chr17	Chr18+Chr20	A07-1	7	0	1	1	1	0	1	1	1	1	1								2
T0708	IPO94269	Zt271	Chr17	Chr18+Chr20	A07-1	8	0	1	1	1	1	1	1	1	1	1								2
T0709	IPO94269	Zt271	Chr17	Chr18+Chr20	A07-2	1	0	1	1	1	0	1	1	0	1	2								2
T0710	IPO94269	Zt271	Chr17	Chr18+Chr20	A07-2	2	0	1	1	1	1	1	1	1	1	1								2
T0711	IPO94269	Zt271	Chr17	Chr18+Chr20	A07-2	3	1	1	1	1	0	1	1	1	1	1								2
T0712	IPO94269	Zt271	Chr17	Chr18+Chr20	A07-2	4	0	1	1	1	0	1	1	1	1	1								2
T0713	IPO94269	Zt271	Chr17	Chr18+Chr20	A07-2	5	0	1	1	1	1	1	1	1	1	2								2
T0714	IPO94269	Zt271	Chr17	Chr18+Chr20	A07-2	6	0	1	1	1	1	1	1	1	1	2								2
T0715	IPO94269	Zt271	Chr17	Chr18+Chr20	A07-2	7	0	1	1	1	1	1	1	1	1	2								2
T0716	IPO94269	Zt271	Chr17	Chr18+Chr20	A07-2	8	0	1	1	1	1	1	1	1	1	2								2
T0801	IPO94269	Zt260	Chr14	Chr18+Chr20	A08-1	1	0	0	1	1	1	1	1	1	1	1	2	1	1	1	2	1	1	2	1	0	1	1	0	2	1	1	1	2
T0802	IPO94269	Zt260	Chr14	Chr18+Chr20	A08-1	2	1	0	1	1	1	1	1	1	1	2	1	1	1	2	1	2	1	2	1	1	1	1	0	1	2	1	1	1
T0803	IPO94269	Zt260	Chr14	Chr18+Chr20	A08-1	3	0	1	1	1	1	1	1	1	1	1	2	2	2	1	2	3	1	2	1	0	1	1	1	1	1	2	2	2
T0804	IPO94269	Zt260	Chr14	Chr18+Chr20	A08-1	4	0	0	1	1	1	1	1	1	1	1	2	1	1	1	2	1	1	2	1	0	1	1	0	2	1	1	1	2
T0805	IPO94269	Zt260	Chr14	Chr18+Chr20	A08-1	5	0	1	1	1	1	1	1	1	1	1	2	2	2	1	2	3	1	2	1	0	1	1	1	1	1	2	2	2
T0806	IPO94269	Zt260	Chr14	Chr18+Chr20	A08-1	6	0	1	1	1	1	1	1	1	1	2	1	2	2	2	1	4	1	2	1	1	1	1	1	2	2	2	2	1
T0807	IPO94269	Zt260	Chr14	Chr18+Chr20	A08-1	7	0	1	1	1	1	1	1	1	1	2	1	2	2	2	1	4	1	2	1	1	1	1	1	2	2	2	2	1
T0808	IPO94269	Zt260	Chr14	Chr18+Chr20	A08-1	8	0	0	1	1	1	1	1	1	1	2	1	1	1	2	1	2	1	2	1	1	1	1	0	1	2	1	1	1
T0809	IPO94269	Zt260	Chr14	Chr18+Chr20	A08-2	1	0	0	1	1	1	1	1	1	1	2	2	2	2	1	2	0	0	2	1	1	1	1
T0810	IPO94269	Zt260	Chr14	Chr18+Chr20	A08-2	2	0	0	1	1	1	1	1	1	1	1	2	1	1	1	1	0	0	2	1	1	1	1
T0811	IPO94269	Zt260	Chr14	Chr18+Chr20	A08-2	3	0	0	1	1	1	0	1	1	1	1	1	2	1	1	1	0	0	2	0	0	1	1
T0812	IPO94269	Zt260	Chr14	Chr18+Chr20	A08-2	4	0	1	1	1	1	1	1	1	1	2	1	1	1	2	2	0	0	2	1	1	1	1
T0813	IPO94269	Zt260	Chr14	Chr18+Chr20	A08-2	5	0	1	1	1	1	1	1	1	1	2	1	1	1	2	2	0	0	2	1	1	1	1
T0814	IPO94269	Zt260	Chr14	Chr18+Chr20	A08-2	6	0	0	1	1	1	1	1	1	1	2	2	2	2	1	2	0	0	2	1	1	1	1
T0815	IPO94269	Zt260	Chr14	Chr18+Chr20	A08-2	7	0	0	1	1	1	0	1	1	1	1	1	2	1	1	1	0	0	2	0	0	1	1
T0816	IPO94269	Zt260	Chr14	Chr18+Chr20	A08-2	8	1	1	1	1	1	1	1	1	1	1	2	1	2	2	1	0	0	2	1	1	1	1
T0817	IPO94269	Zt260	Chr14	Chr18+Chr20	A08-3	1	0	1	1	1	1	1	1	1	1	2								2
T0818	IPO94269	Zt260	Chr14	Chr18+Chr20	A08-3	2	0	0	1	1	1	1	1	1	1	2								2
T0819	IPO94269	Zt260	Chr14	Chr18+Chr20	A08-3	3	0	0	1	1	1	1	1	1	1	2								2
T0820	IPO94269	Zt260	Chr14	Chr18+Chr20	A08-3	4	0	0	1	1	1	1	1	1	1	1								2
T0821	IPO94269	Zt260	Chr14	Chr18+Chr20	A08-3	5	0	1	1	1	1	0	1	1	1	1								2
T0822	IPO94269	Zt260	Chr14	Chr18+Chr20	A08-3	6	0	1	1	1	1	0	1	1	1	1								2
T0823	IPO94269	Zt260	Chr14	Chr18+Chr20	A08-3	7	1	0	1	1	1	1	1	1	1	1								2
T0824	IPO94269	Zt260	Chr14	Chr18+Chr20	A08-3	8	0	0	1	1	1	1	1	1	1	1								2
T0825	IPO94269	Zt260	Chr14	Chr18+Chr20	A08-4	1	0	1	1	1	1	1	1	1	1	2	1	1	1	2	1	1	1	2	1	1	1	1	1	1	2	2	2	2
T0826	IPO94269	Zt260	Chr14	Chr18+Chr20	A08-4	2	0	0	1	1	1	1	0	1	1	1	2	2	1	2	2	2	1	2	1	1	1	1	0	2	1	1	0	1
T0827	IPO94269	Zt260	Chr14	Chr18+Chr20	A08-4	3	0	1	1	1	1	1	1	1	1	2	1	1	1	2	1	1	1	2	1	1	1	1	1	1	2	2	2	2
T0828	IPO94269	Zt260	Chr14	Chr18+Chr20	A08-4	4	0	0	1	1	1	0	0	1	1	1	2	2	2	1	1	3	1	2	0	0	1	1	0	1	2	2	0	1
T0829	IPO94269	Zt260	Chr14	Chr18+Chr20	A08-4	5	0	0	1	1	1	0	0	1	1	1	2	2	2	1	1	3	1	2	0	0	1	1	0	1	2	2	0	1
T0830	IPO94269	Zt260	Chr14	Chr18+Chr20	A08-4	6	0	0	1	1	1	1	0	1	1	1	2	2	1	2	2	2	1	2	1	1	1	1	0	2	1	1	0	1
T0831	IPO94269	Zt260	Chr14	Chr18+Chr20	A08-4	7	1	1	1	1	1	0	1	1	1	2	1	1	2	1	2	4	1	2	0	0	1	1	1	2	1	1	2	2
T0832	IPO94269	Zt260	Chr14	Chr18+Chr20	A08-4	8	0	1	1	1	1	0	1	1	1	2	1	1	2	1	2	4	1	2	0	0	1	1	1	2	1	1	2	2
T0833	IPO94269	Zt260	Chr14	Chr18+Chr20	A08-5	1	0	0	1	1	1	1	1	1	0	1	2	1	2	1	2	1	1	2	1	1	1	1	0	1	2	2	1	0
T0834	IPO94269	Zt260	Chr14	Chr18+Chr20	A08-5	2	0	0	1	1	1	1	1	1	0	1	2	1	1	2	1	2	1	2	1	1	1	1	0	2	1	2	2	0
T0835	IPO94269	Zt260	Chr14	Chr18+Chr20	A08-5	3	0	0	1	1	1	1	1	1	0	1	2	1	1	2	1	2	1	2	1	1	1	1	0	2	1	2	2	0
T0836	IPO94269	Zt260	Chr14	Chr18+Chr20	A08-5	4	0	1	1	1	1	1	1	1	1	2	1	2	1	2	1	3	1	2	1	1	1	1	1	2	1	1	2	2
T0837	IPO94269	Zt260	Chr14	Chr18+Chr20	A08-5	5	1	1	1	1	1	1	1	1	1	2	1	2	2	1	2	4	1	2	1	1	1	1	1	1	2	1	1	2
T0838	IPO94269	Zt260	Chr14	Chr18+Chr20	A08-5	6	0	1	1	1	1	1	1	1	1	2	1	2	1	2	1	3	1	2	1	1	1	1	1	2	1	1	2	2
T0839	IPO94269	Zt260	Chr14	Chr18+Chr20	A08-5	7	0	0	1	1	1	1	1	1	0	1	2	1	2	1	2	1	1	2	1	1	1	1	0	1	2	2	1	0
T0840	IPO94269	Zt260	Chr14	Chr18+Chr20	A08-5	8	0	1	1	1	1	1	1	1	1	2	1	2	2	1	2	4	1	2	1	1	1	1	1	1	2	1	1	2
T0841	IPO94269	Zt260	Chr14	Chr18+Chr20	A08-6	1	0	1	1	1	1	1	1	1	0	2								2
T0842	IPO94269	Zt260	Chr14	Chr18+Chr20	A08-6	2	0	0	1	1	1	1	1	1	1	1								2
T0843	IPO94269	Zt260	Chr14	Chr18+Chr20	A08-6	3	0	0	1	1	1	1	1	1	1	1								2
T0844	IPO94269	Zt260	Chr14	Chr18+Chr20	A08-6	4	0	0	1	1	1	1	1	1	1	1								2
T0845	IPO94269	Zt260	Chr14	Chr18+Chr20	A08-6	5	0	1	1	1	1	1	1	0	1	1								2
T0846	IPO94269	Zt260	Chr14	Chr18+Chr20	A08-6	6	0	1	1	1	1	1	1	0	1	1								2
T0847	IPO94269	Zt260	Chr14	Chr18+Chr20	A08-6	7	0	1	1	1	1	1	1	1	0	2								2
T0848	IPO94269	Zt260	Chr14	Chr18+Chr20	A08-6	8	1	0	1	1	0	1	1	0	1	2								2
T0849	IPO94269	Zt260	Chr14	Chr18+Chr20	A08-7	1	0	0	1	1	1	1	1	1	1	2								2
T0850	IPO94269	Zt260	Chr14	Chr18+Chr20	A08-7	2	0	0	1	1	1	1	1	1	1	2								2
T0851	IPO94269	Zt260	Chr14	Chr18+Chr20	A08-7	3	1	1	1	1	1	1	1	1	1	1								2
T0852	IPO94269	Zt260	Chr14	Chr18+Chr20	A08-7	4	0	1	1	1	1	1	1	1	1	1								2
T0853	IPO94269	Zt260	Chr14	Chr18+Chr20	A08-7	5	0	0	1	1	1	1	1	1	1	2								2
T0854	IPO94269	Zt260	Chr14	Chr18+Chr20	A08-7	6	0	1	1	1	1	1	1	0	0	2								2
T0855	IPO94269	Zt260	Chr14	Chr18+Chr20	A08-7	7	0	1	1	1	1	1	1	1	0	1								2
T0856	IPO94269	Zt260	Chr14	Chr18+Chr20	A08-7	8	0	0	1	1	1	1	1	1	1	2								2
T0857	IPO94269	Zt260	Chr14	Chr18+Chr20	A08-8	1	0	1	1	1	1	0	1	0	1	1								2
T0858	IPO94269	Zt260	Chr14	Chr18+Chr20	A08-8	2	0	0	1	1	1	0	1	0	1	2								2
T0859	IPO94269	Zt260	Chr14	Chr18+Chr20	A08-8	3	0	1	1	1	1	0	1	0	1	1								2
T0860	IPO94269	Zt260	Chr14	Chr18+Chr20	A08-8	4	0	0	1	1	1	0	1	0	1	2								2
T0861	IPO94269	Zt260	Chr14	Chr18+Chr20	A08-8	5	0	0	1	1	1	0	1	0	1	2								2
T0862	IPO94269	Zt260	Chr14	Chr18+Chr20	A08-8	6	1	1	0	1	1	0	1	0	1	1								2
T0863	IPO94269	Zt260	Chr14	Chr18+Chr20	A08-8	7	0	1	0	1	1	0	1	0	1	1								2
T0864	IPO94269	Zt260	Chr14	Chr18+Chr20	A08-8	8	0	1	0	1	1	0	1	0	1	1								2
T0901	IPO94269	Zt290	Chr18	Chr20	A09-1	1	0	1	1	1	1	0	1	1	1	1								2
T0902	IPO94269	Zt290	Chr18	Chr20	A09-1	2	0	1	1	1	1	0	1	1	1	1								2
T0903	IPO94269	Zt290	Chr18	Chr20	A09-1	3	0	1	1	1	1	0	1	1	1	1								2
T0904	IPO94269	Zt290	Chr18	Chr20	A09-1	4	0	1	1	1	1	0	1	1	1	1								2
T0905	IPO94269	Zt290	Chr18	Chr20	A09-1	5	0	1	1	1	1	0	1	1	1	2								2
T0906	IPO94269	Zt290	Chr18	Chr20	A09-1	6	1	1	1	1	1	0	1	1	1	2								2
T0907	IPO94269	Zt290	Chr18	Chr20	A09-1	7	0	1	1	1	1	0	1	1	1	2								2
T0908	IPO94269	Zt290	Chr18	Chr20	A09-1	8	0	1	1	1	1	0	1	1	1	1								nd
T0909	IPO94269	Zt290	Chr18	Chr20	A09-2	1	1	1	1	1	1	0	1	1	1	1								2
T0910	IPO94269	Zt290	Chr18	Chr20	A09-2	2	0	0	1	1	1	0	1	0	1	1								2
T0911	IPO94269	Zt290	Chr18	Chr20	A09-2	3	0	1	1	1	1	0	1	1	1	1								2
T0912	IPO94269	Zt290	Chr18	Chr20	A09-2	4	0	1	1	1	1	0	1	1	1	1								2
T0913	IPO94269	Zt290	Chr18	Chr20	A09-2	5	0	0	1	1	1	0	1	0	1	1								2
T0914	IPO94269	Zt290	Chr18	Chr20	A09-2	6	0	1	1	1	1	0	1	1	1	1								2
T0915	IPO94269	Zt290	Chr18	Chr20	A09-2	7	0	0	1	1	1	0	1	0	1	2								2
T0916	IPO94269	Zt290	Chr18	Chr20	A09-2	8	0	0	1	1	1	0	1	0	1	2								2
T0917	IPO94269	Zt290	Chr18	Chr20	A09-3	1	0	1	1	1	1	0	1	1	1	1	1	1	1	2	2	1	1	2	0	0	1	1	1	1	2	1	1	1
T0918	IPO94269	Zt290	Chr18	Chr20	A09-3	2	0	1	1	1	1	0	1	1	1	2	1	2	1	2	1	2	1	2	0	0	1	1	2	2	1	1	2	2
T0919	IPO94269	Zt290	Chr18	Chr20	A09-3	3	1	1	1	1	1	0	1	1	1	2	1	2	1	2	1	2	1	2	0	0	1	1	2	2	1	1	2	2
T0920	IPO94269	Zt290	Chr18	Chr20	A09-3	4	0	1	1	1	1	0	1	1	1	2	2	1	2	1	1	3	1	2	0	0	1	1	2	2	2	2	2	2
T0921	IPO94269	Zt290	Chr18	Chr20	A09-3	5	0	1	1	1	1	0	1	1	1	1	2	2	2	1	2	4	1	2	0	0	1	1	1	1	1	2	1	1
T0922	IPO94269	Zt290	Chr18	Chr20	A09-3	6	0	1	1	1	1	0	1	1	1	1	1	1	1	2	2	1	1	2	0	0	1	1	1	1	2	1	1	1
T0923	IPO94269	Zt290	Chr18	Chr20	A09-3	7	0	1	1	1	1	0	1	1	1	1	2	2	2	1	2	4	1	2	0	0	1	1	1	1	1	2	1	1
T0924	IPO94269	Zt290	Chr18	Chr20	A09-3	8	0	0	1	1	1	0	1	1	1	2	2	1	2	1	1	3	1	2	0	0	1	1	0	2	2	2	2	2
T0925	IPO94269	Zt290	Chr18	Chr20	A09-4	1	0	1	1	1	1	0	1	1	1	2	1	1						2
T0926	IPO94269	Zt290	Chr18	Chr20	A09-4	2	0	1	1	1	1	0	1	1	0	2	1	1						2
T0927	IPO94269	Zt290	Chr18	Chr20	A09-4	3	1	1	1	1	1	0	1	1	1	1	2	1						2
T0928	IPO94269	Zt290	Chr18	Chr20	A09-4	4	0	1	1	1	1	0	1	1	1	1	2	2						2
T0929	IPO94269	Zt290	Chr18	Chr20	A09-4	5	0	1	1	1	1	0	1	1	1	2	1	1						2
T0930	IPO94269	Zt290	Chr18	Chr20	A09-4	6	0	1	1	1	1	0	1	1	1	1	1	2						2
T0931	IPO94269	Zt290	Chr18	Chr20	A09-4	7	0	1	1	1	1	0	1	1	1	2	1	1						2
T0932	IPO94269	Zt290	Chr18	Chr20	A09-4	8	0	1	1	1	1	0	1	1	0	1	2	2						2
T1001	IPO94269	Zt244	-	Chr18+Chr20	A10-1	1	0	1	1	1	1	1	1	0	1	1								1
T1002	IPO94269	Zt244	-	Chr18+Chr20	A10-1	2	0	1	1	1	1	1	1	0	1	1								1
T1003	IPO94269	Zt244	-	Chr18+Chr20	A10-1	3	0	1	1	1	1	0	1	0	1	2								1
T1004	IPO94269	Zt244	-	Chr18+Chr20	A10-1	4	1	1	1	1	1	0	1	1	1	1								1
T1005	IPO94269	Zt244	-	Chr18+Chr20	A10-1	5	0	1	1	1	1	0	1	0	1	2								1
T1006	IPO94269	Zt244	-	Chr18+Chr20	A10-1	6	0	1	1	1	1	0	1	0	1	2								1
T1007	IPO94269	Zt244	-	Chr18+Chr20	A10-1	7	0	1	1	1	1	1	1	1	1	2								2
T1008	IPO94269	Zt244	-	Chr18+Chr20	A10-1	8	0	1	1	1	1	1	1	1	1	2								2
T1009	IPO94269	Zt244	-	Chr18+Chr20	A10-2	1	0	1	1	1	1	0	1	1	1	2	2	2	2	2	1	1	1	1	0	0	1	1	2	1	1	2	1	2
T1010	IPO94269	Zt244	-	Chr18+Chr20	A10-2	2	0	1	1	1	1	0	1	0	1	2	1	1	2	1	2	2	1	1	0	0	0	0	1	2	2	1	2	1
T1011	IPO94269	Zt244	-	Chr18+Chr20	A10-2	3	0	1	1	1	1	0	1	1	1	2	2	2	2	2	1	1	1	1	0	0	1	1	2	1	1	2	1	2
T1012	IPO94269	Zt244	-	Chr18+Chr20	A10-2	4	0	1	1	1	1	0	1	1	1	1	2	1	1	2	2	3	1	1	0	0	1	1	1	2	2	2	2	1
T1013	IPO94269	Zt244	-	Chr18+Chr20	A10-2	5	0	1	1	1	1	0	1	1	1	1	2	1	1	2	2	3	1	1	0	0	1	1	1	2	2	2	2	1
T1014	IPO94269	Zt244	-	Chr18+Chr20	A10-2	6	0	1	1	1	1	0	1	0	1	1	1	2	1	1	1	4	1	1	0	0	0	0	2	1	1	1	1	2
T1015	IPO94269	Zt244	-	Chr18+Chr20	A10-2	7	1	1	1	1	1	0	1	0	1	2	1	1	2	1	2	2	1	1	0	0	0	0	1	2	2	1	2	1
T1016	IPO94269	Zt244	-	Chr18+Chr20	A10-2	8	0	1	1	1	1	0	1	0	1	1	1	2	1	1	1	4	1	1	0	0	0	0	2	1	1	1	1	2
