# Supplementary material for: Meiotic drive of female-inherited supernumerary chromosomes in a pathogenic fungus
Source: eLife. 2018 Dec 13;7:e40251. doi: 10.7554/eLife.40251 (PMC6331196; doi:10.7554/eLife.40251)
Supplement: Supplementary file 4. [file elife-40251-supp4.xlsx]

## Sheet: Transmission_Frequ_Count
Ascospore number	Parent 1	Parent 2 (IPO323, IPO323 whole chromosome deletion strains)	Deleted chromosome in IPO323 whole chromosome deletion strain	Unpaired chromosome from IPO323	Condition	Ascus	Isolation-Date	Ascospore	Randomly choosen ascospore (one from each attempted ascus) 1= chosen 0 = not selected	Chr14 centromeric primer 2918*2919 1 = present 0 = absent	Chr15 centromeric primer 2916*2917 1 = present 0 = absent	Chr16 centromeric primer 2914*2915 1 = present 0 = absent	Chr17 centromeric primer 2912*2913 1 = present 0 = absent	Chr18 centromeric primer 2908*2909 1 = present 0 = absent	Chr19 centromeric primer 2906*2907 1 = present 0 = absent	Chr20 centromeric primer 2904*2905 1 = present 0 = absent	Chr21 centromeric primer 2902*2903 1 = present 0 = absent	Mating Type 1 = IPO94269 2 = IPO323	11O21 1 = IPO94269 2 = IPO323	04L20 1 = IPO94269 2 = IPO323	caa-0002 1 = IPO323 2 = IPO94269	ggc-0001 1 = IPO323 2 = IPO94269	ac-0001 1 = IPO323 2 = IPO94269	Twins-Number	Included after essential chromosome marker analysis 1= yes	mtDNA (primer: 2994*2995) 1 = IPO94269 2 = IPO323	Chr15 subtelomeric L (2088*2089) 1 = present 0= absent	Chr16 subtelomeric R (2094*2095) 1=present 0=absent	Chr16 subtelomeric L (3093*3094) 1=present 0=absent	Chr19 subtelomeric L (2104*2105) 0=present 1=present	Chr19 subtelomeric R (3024*2025) 0=present 1=present	Chr18 subtelomeric L primer 2100*2101 1 = present 0 = absent	Chr18 subtelomeric R primer 2102*2103 0 = present 1 = present	Chr20 subtelomeric R primer 2110*2111 1=present 0=absent	Chr20 subtelomeric L primer 2108*2109	Chr14 primer 3006*3007 1 = IPO94269 2 = IPO323	Chr15 primer 3008*3009 1 = IPO94269 2 = IPO323)	Chr16 primer 3010*3011 1 = IPO94269 2 = IPO323	Chr17 primer 3012*3013 1 = IPO94269 2 = IPO323	Chr19 primer 3014*3015 1 = IPO94269 2 = IPO323	Chr21 primer 3016*3017 1=IPO94269 2=IPO323
S1C109	IPO94269	ZT260	chr14	chr18, chr20	Coinocculation	S1C1_A2	2017-12-05	1	0	1	1	1	1	1	0	1	1				1	2	1		0	2
S1C110	IPO94269	ZT260	chr14	chr18, chr20	Coinocculation	S1C1_A2	2017-12-05	2	1	1	1	1	1	1	0	1	1				1	2	1		0	2
S1C111	IPO94269	ZT260	chr14	chr18, chr20	Coinocculation	S1C1_A2	2017-12-05	3	0	1	1	1	1	1	1	1	1				2	2	2		0	2
S1C112	IPO94269	ZT260	chr14	chr18, chr20	Coinocculation	S1C1_A2	lost during isolation	4	0																0
S1C113	IPO94269	ZT260	chr14	chr18, chr20	Coinocculation	S1C1_A2	lost during isolation	5	0																0
S1C114	IPO94269	ZT260	chr14	chr18, chr20	Coinocculation	S1C1_A2	lost during isolation	6	0																0
S1C115	IPO94269	ZT260	chr14	chr18, chr20	Coinocculation	S1C1_A2	lost during isolation	7	0																0
S1C116	IPO94269	ZT260	chr14	chr18, chr20	Coinocculation	S1C1_A2	lost during isolation	8	0																0
S1C1001	IPO94269	ZT278	chr19	chr18, chr20	Zt278_6cells	S1C10_A1	2017-12-06	1	0	1	1	1	1	1	0	1	nd				1	1	1		0	2
S1C1002	IPO94269	ZT278	chr19	chr18, chr20	Zt278_6cells	S1C10_A1	2017-12-06	2	0	1	1	1	1	1	0	1	nd				1	2	1		0	2
S1C1003	IPO94269	ZT278	chr19	chr18, chr20	Zt278_6cells	S1C10_A1	2017-12-06	3	0	1	1	1	1	1	1	1	nd				2	1	2		0	2
S1C1004	IPO94269	ZT278	chr19	chr18, chr20	Zt278_6cells	S1C10_A1	2017-12-06	4	1	1	1	1	1	1	1	1	nd				2	2	1		0	2
S1C1005	IPO94269	ZT278	chr19	chr18, chr20	Zt278_6cells	S1C10_A1	2017-12-06	5	0	1	1	1	1	1	0	1	nd				1	1	1		0	2
S1C1006	IPO94269	ZT278	chr19	chr18, chr20	Zt278_6cells	S1C10_A1	2017-12-06	6	0	1	1	1	1	1	1	1	nd				2	1	2		0	2
S1C1007	IPO94269	ZT278	chr19	chr18, chr20	Zt278_6cells	S1C10_A1	2017-12-06	7	0	1	1	1	1	1	1	1	nd				2	2	2		0	2
S1C1008	IPO94269	ZT278	chr19	chr18, chr20	Zt278_6cells	S1C10_A1	lost during isolation	8	0																0
S1C1009	IPO94269	ZT278	chr19	chr18, chr20	Zt278_6cells	S1C10_A2	2017-12-06	1	0	1	1	1	1	1	0	1	nd				1	1	1		0	2
S1C1010	IPO94269	ZT278	chr19	chr18, chr20	Zt278_6cells	S1C10_A2	2017-12-06	2	0	1	1	1	1	1	1	1	nd				2	2	2		0	2
S1C1011	IPO94269	ZT278	chr19	chr18, chr20	Zt278_6cells	S1C10_A2	2017-12-06	3	1	1	1	1	1	1	0	1	nd				2	2	1		0	2
S1C1012	IPO94269	ZT278	chr19	chr18, chr20	Zt278_6cells	S1C10_A2	2017-12-06	4	0	1	1	1	1	1	1	1	nd				2	2	2		0	2
S1C1013	IPO94269	ZT278	chr19	chr18, chr20	Zt278_6cells	S1C10_A2	lost during isolation	5	0																0
S1C1014	IPO94269	ZT278	chr19	chr18, chr20	Zt278_6cells	S1C10_A2	2017-12-06	6	0	1	0	1	nd	nd	nd	nd	nd				0	0	0		0	nd
S1C1015	IPO94269	ZT278	chr19	chr18, chr20	Zt278_6cells	S1C10_A2	2017-12-06	7	0	1	0	1	nd	nd	nd	nd	nd				0	0	0		0	nd
S1C1016	IPO94269	ZT278	chr19	chr18, chr20	Zt278_6cells	S1C10_A2	lost during isolation	8	0																0
S1C1017	IPO94269	ZT278	chr19	chr18, chr20	Zt278_6cells	S1C10_A3	2017-12-06	1	0	1	1	1	1	0	1	1	nd				2	2	2		0	1
S1C1018	IPO94269	ZT278	chr19	chr18, chr20	Zt278_6cells	S1C10_A3	lost during isolation	2	0																0
S1C1019	IPO94269	ZT278	chr19	chr18, chr20	Zt278_6cells	S1C10_A3	2017-12-06	3	0	1	1	1	1	1	1	0	nd				2	1	1		0	1
S1C1020	IPO94269	ZT278	chr19	chr18, chr20	Zt278_6cells	S1C10_A3	2017-12-06	4	0	1	1	1	1	1	1	0	nd				2	2	1		0	1
S1C1021	IPO94269	ZT278	chr19	chr18, chr20	Zt278_6cells	S1C10_A3	2017-12-06	5	0	1	1	1	1	1	1	0	nd				2	1	1		0	1
S1C1022	IPO94269	ZT278	chr19	chr18, chr20	Zt278_6cells	S1C10_A3	2017-12-06	6	0	1	1	1	1	0	1	0	nd				1	1	2		0	1
S1C1023	IPO94269	ZT278	chr19	chr18, chr20	Zt278_6cells	S1C10_A3	2017-12-06	7	0	1	1	1	1	0	1	1	nd				2	2	2		0	1
S1C1024	IPO94269	ZT278	chr19	chr18, chr20	Zt278_6cells	S1C10_A3	2017-12-06	8	1	1	1	1	1	1	1	0	nd				2	2	1		0	1
S1C1101	IPO94269	ZT278	chr19	chr18, chr20	Zt278_5cells	S1C11_A1	2017-12-06	1	0	1	0	1	1	0	0	0	nd				2	1	2		0	nd
S1C1102	IPO94269	ZT278	chr19	chr18, chr20	Zt278_5cells	S1C11_A1	2017-12-06	2	0	1	0	1	1	0	0	1	nd				1	1	1		0	nd
S1C1103	IPO94269	ZT278	chr19	chr18, chr20	Zt278_5cells	S1C11_A1	2017-12-06	3	1	1	1	1	1	0	0	1	nd				1	2	2		0	2
S1C1104	IPO94269	ZT278	chr19	chr18, chr20	Zt278_5cells	S1C11_A1	lost during isolation	4	0																0
S1C1105	IPO94269	ZT278	chr19	chr18, chr20	Zt278_5cells	S1C11_A1	2017-12-06	5	0	1	0	1	1	0	0	1	nd				1	1	1		0	2
S1C1106	IPO94269	ZT278	chr19	chr18, chr20	Zt278_5cells	S1C11_A1	lost during isolation	6	0																0
S1C1107	IPO94269	ZT278	chr19	chr18, chr20	Zt278_5cells	S1C11_A1	2017-12-06	7	0	1	0	1	1	1	1	1	nd				1	2	2		0	2
S1C1108	IPO94269	ZT278	chr19	chr18, chr20	Zt278_5cells	S1C11_A1	2017-12-06	8	0	1	1	1	1	1	0	1	nd				1	2	1		0	2
S1C1201	IPO94269	ZT278	chr19	chr18, chr20	Zt278_4cells	S1C12_A1	2017-12-06	1	0	1	1	1	1	1	1	1	1				2	2	2		0	1
S1C1202	IPO94269	ZT278	chr19	chr18, chr20	Zt278_4cells	S1C12_A1	2017-12-06	2	1	0	1	1	1	1	1	1	1				2	2	2		0	1
S1C1203	IPO94269	ZT278	chr19	chr18, chr20	Zt278_4cells	S1C12_A1	2017-12-06	3	0	1	1	1	1	1	0	0	1				1	2	1		0	2
S1C1204	IPO94269	ZT278	chr19	chr18, chr20	Zt278_4cells	S1C12_A1	2017-12-06	4	0	1	1	1	1	1	1	0	1				2	2	1		0	1
S1C1205	IPO94269	ZT278	chr19	chr18, chr20	Zt278_4cells	S1C12_A1	2017-12-06	5	0	1	1	1	1	1	0	0	1				1	2	1		0	2
S1C1206	IPO94269	ZT278	chr19	chr18, chr20	Zt278_4cells	S1C12_A1	2017-12-06	6	0	1	1	1	1	1	0	1	0				1	2	1		0	2
S1C1207	IPO94269	ZT278	chr19	chr18, chr20	Zt278_4cells	S1C12_A1	2017-12-06	7	0	1	1	1	1	0	1	0	1				1	1	2		0	1
S1C1208	IPO94269	ZT278	chr19	chr18, chr20	Zt278_4cells	S1C12_A1	2017-12-06	8	0	1	1	1	1	1	1	1	1				1	2	1		0	1
S1C1209	IPO94269	ZT278	chr19	chr18, chr20	Zt278_4cells	S1C12_A2	2017-12-06	1	0	1	1	1	1	1	1	1	1				2	2	2		0	1
S1C1210	IPO94269	ZT278	chr19	chr18, chr20	Zt278_4cells	S1C12_A2	2017-12-06	2	0	nd	nd	1	1	1	1	1	1				2	2	1		0	2
S1C1211	IPO94269	ZT278	chr19	chr18, chr20	Zt278_4cells	S1C12_A2	2017-12-06	3	0	1	1	1	1	1	0	1	1				1	1	2		0	nd
S1C1212	IPO94269	ZT278	chr19	chr18, chr20	Zt278_4cells	S1C12_A2	2017-12-06	4	0	1	1	1	1	1	1	1	0				1	2	1		0	2
S1C1213	IPO94269	ZT278	chr19	chr18, chr20	Zt278_4cells	S1C12_A2	2017-12-06	5	0	1	1	1	0	1	0	1	1				2	1	1		0	2
S1C1214	IPO94269	ZT278	chr19	chr18, chr20	Zt278_4cells	S1C12_A2	2017-12-06	6	0	1	1	1	0	1	0	1	1				1	2	1		0	2
S1C1215	IPO94269	ZT278	chr19	chr18, chr20	Zt278_4cells	S1C12_A2	2017-12-06	7	1	1	1	1	1	0	1	1	1				2	1	1		0	1
S1C1216	IPO94269	ZT278	chr19	chr18, chr20	Zt278_4cells	S1C12_A2	2017-12-06	8	0	1	1	1	1	1	0	1	0				1	2	1		0	2
S1C1301	IPO94269	ZT278	chr19	chr18, chr20	ZT278_6d	S1C13_A1	2017-12-06	1	0	1	1	1	1	1	1	1	1				1	1	1		0	1
S1C1302	IPO94269	ZT278	chr19	chr18, chr20	ZT278_6d	S1C13_A1	2017-12-06	2	0	1	1	1	1	1	1	1	1				2	2	1		0	1
S1C1303	IPO94269	ZT278	chr19	chr18, chr20	ZT278_6d	S1C13_A1	2017-12-06	3	0	1	1	1	1	1	1	1	1				1	1	1		0	1
S1C1304	IPO94269	ZT278	chr19	chr18, chr20	ZT278_6d	S1C13_A1	2017-12-06	4	0	1	1	1	1	1	1	1	1				2	2	1		0	1
S1C1305	IPO94269	ZT278	chr19	chr18, chr20	ZT278_6d	S1C13_A1	2017-12-06	5	1	1	1	1	1	0	1	0	1				2	1	2		0	1
S1C1306	IPO94269	ZT278	chr19	chr18, chr20	ZT278_6d	S1C13_A1	2017-12-06	6	0	1	1	1	1	0	1	0	1				1	2	2		0	1
S1C1307	IPO94269	ZT278	chr19	chr18, chr20	ZT278_6d	S1C13_A1	2017-12-06	7	0	1	1	1	1	0	1	0	1				1	2	2		0	1
S1C1308	IPO94269	ZT278	chr19	chr18, chr20	ZT278_6d	S1C13_A1	lost during isolation	8	0																0
S1C1309	IPO94269	ZT278	chr19	chr18, chr20	ZT278_6d	S1C13_A2	2017-12-06	1	0	1	1	1	1	1	0	1	1				1	1	2		0	2
S1C1310	IPO94269	ZT278	chr19	chr18, chr20	ZT278_6d	S1C13_A2	2017-12-06	2	0	1	1	1	1	1	0	1	1				2	1	1		0	2
S1C1311	IPO94269	ZT278	chr19	chr18, chr20	ZT278_6d	S1C13_A2	2017-12-06	3	0	1	1	1	1	1	1	1	1				2	2	2		0	2
S1C1312	IPO94269	ZT278	chr19	chr18, chr20	ZT278_6d	S1C13_A2	lost during isolation	4	0																0
S1C1313	IPO94269	ZT278	chr19	chr18, chr20	ZT278_6d	S1C13_A2	2017-12-06	5	0	1	1	1	1	1	0	1	1				1	1	2		0	2
S1C1314	IPO94269	ZT278	chr19	chr18, chr20	ZT278_6d	S1C13_A2	2017-12-06	6	1	1	1	1	1	1	0	1	1				2	1	1		0	2
S1C1315	IPO94269	ZT278	chr19	chr18, chr20	ZT278_6d	S1C13_A2	2017-12-06	7	0	1	1	1	1	1	0	1	1				1	2	1		0	2
S1C1316	IPO94269	ZT278	chr19	chr18, chr20	ZT278_6d	S1C13_A2	2017-12-06	8	0	1	1	1	1	1	0	1	1				1	2	1		0	2
S1C1317	IPO94269	ZT278	chr19	chr18, chr20	ZT278_6d	S1C13_A3	2017-12-06	1	0	1	1	1	1	1	1	0	1				2	2	1		0	1
S1C1318	IPO94269	ZT278	chr19	chr18, chr20	ZT278_6d	S1C13_A3	lost during isolation	2	0																0
S1C1319	IPO94269	ZT278	chr19	chr18, chr20	ZT278_6d	S1C13_A3	2017-12-06	3	1	1	1	1	1	0	1	0	1				2	1	2		0	1
S1C1320	IPO94269	ZT278	chr19	chr18, chr20	ZT278_6d	S1C13_A3	2017-12-06	4	0	1	1	1	1	1	1	0	1				1	2	2		0	1
S1C1321	IPO94269	ZT278	chr19	chr18, chr20	ZT278_6d	S1C13_A3	2017-12-06	5	0	1	1	1	1	1	1	0	1				2	2	1		0	1
S1C1322	IPO94269	ZT278	chr19	chr18, chr20	ZT278_6d	S1C13_A3	2017-12-06	6	0	1	1	1	1	0	1	0	1				2	1	2		0	1
S1C1323	IPO94269	ZT278	chr19	chr18, chr20	ZT278_6d	S1C13_A3	lost during isolation	7	0																0
S1C1324	IPO94269	ZT278	chr19	chr18, chr20	ZT278_6d	S1C13_A3	2017-12-06	8	0	1	1	1	1	1	1	0	1				1	2	2		0	1
S1C1325	IPO94269	ZT278	chr19	chr18, chr20	ZT278_6d	S1C13_A4	2017-12-06	1	0	1	1	1	1	1	0	0	1				1	2	2		0	2
S1C1326	IPO94269	ZT278	chr19	chr18, chr20	ZT278_6d	S1C13_A4	lost during isolation	2	0																0
S1C1327	IPO94269	ZT278	chr19	chr18, chr20	ZT278_6d	S1C13_A4	lost during isolation	3	0																0
S1C1328	IPO94269	ZT278	chr19	chr18, chr20	ZT278_6d	S1C13_A4	lost during isolation	4	0																0
S1C1329	IPO94269	ZT278	chr19	chr18, chr20	ZT278_6d	S1C13_A4	lost during isolation	5	0																0
S1C1330	IPO94269	ZT278	chr19	chr18, chr20	ZT278_6d	S1C13_A4	lost during isolation	6	0																0
S1C1331	IPO94269	ZT278	chr19	chr18, chr20	ZT278_6d	S1C13_A4	2017-12-06	7	1	1	1	1	1	1	0	0	1				1	1	1		0	2
S1C1332	IPO94269	ZT278	chr19	chr18, chr20	ZT278_6d	S1C13_A4	lost during isolation	8	0																0
S1C1401	IPO94269	ZT278	chr19	chr18, chr20	ZT278_12d	S1C14_A1	lost during isolation	1	0																0
S1C1402	IPO94269	ZT278	chr19	chr18, chr20	ZT278_12d	S1C14_A1	2017-12-05	2	1	1	1	1	1	1	1	0	1				1	2	2		0	1
S1C1403	IPO94269	ZT278	chr19	chr18, chr20	ZT278_12d	S1C14_A1	2017-12-05	3	0	1	1	1	1	1	1	0	1				1	2	2		0	1
S1C1404	IPO94269	ZT278	chr19	chr18, chr20	ZT278_12d	S1C14_A1	2017-12-05	4	0	1	1	1	1	0	1	1	1				2	1	2		0	1
S1C1405	IPO94269	ZT278	chr19	chr18, chr20	ZT278_12d	S1C14_A1	2017-12-05	5	0	1	1	1	1	0	1	1	1				2	1	2		0	1
S1C1406	IPO94269	ZT278	chr19	chr18, chr20	ZT278_12d	S1C14_A1	2017-12-05	6	0	1	1	1	1	1	1	1	1				1	2	1		0	1
S1C1407	IPO94269	ZT278	chr19	chr18, chr20	ZT278_12d	S1C14_A1	2017-12-05	7	0	1	1	1	1	1	1	1	1				1	2	1		0	1
S1C1408	IPO94269	ZT278	chr19	chr18, chr20	ZT278_12d	S1C14_A1	2017-12-05	8	0	1	1	1	1	0	1	0	1				2	1	1		0	1
S1C1409	IPO94269	ZT278	chr19	chr18, chr20	ZT278_12d	S1C14_A2	2017-12-05	1	0	1	1	1	1	0	1	1	1				1	2	1		0	1
S1C1410	IPO94269	ZT278	chr19	chr18, chr20	ZT278_12d	S1C14_A2	2017-12-05	2	0	1	1	1	1	0	1	1	1				1	2	1		0	1
S1C1411	IPO94269	ZT278	chr19	chr18, chr20	ZT278_12d	S1C14_A2	2017-12-05	3	0	1	1	1	1	1	1	0	1				2	1	2		0	1
S1C1412	IPO94269	ZT278	chr19	chr18, chr20	ZT278_12d	S1C14_A2	2017-12-05	4	0	1	1	1	1	0	1	1	1				1	1	2		0	1
S1C1413	IPO94269	ZT278	chr19	chr18, chr20	ZT278_12d	S1C14_A2	2017-12-05	5	0	1	1	1	1	0	1	1	1				1	1	2		0	1
S1C1414	IPO94269	ZT278	chr19	chr18, chr20	ZT278_12d	S1C14_A2	2017-12-05	6	0	1	1	1	1	1	1	0	1				2	2	1		0	1
S1C1415	IPO94269	ZT278	chr19	chr18, chr20	ZT278_12d	S1C14_A2	2017-12-05	7	1	1	1	1	1	1	1	0	1				2	2	1		0	1
S1C1416	IPO94269	ZT278	chr19	chr18, chr20	ZT278_12d	S1C14_A2	2017-12-05	8	0	1	1	1	1	0	1	1	1				1	2	1		0	1
S1C1501	IPO94269	ZT278	chr19	chr18, chr20	ZT128_6cells	S1C15_A1	2017-12-05	1	0	1	1	1	1	1	1	0	1				2	2	1		0	1
S1C1502	IPO94269	ZT278	chr19	chr18, chr20	ZT128_6cells	S1C15_A1	lost during isolation	2	0																0
S1C1503	IPO94269	ZT278	chr19	chr18, chr20	ZT128_6cells	S1C15_A1	2017-12-05	3	1	1	1	1	1	1	1	0	1				2	2	1		0	1
S1C1504	IPO94269	ZT278	chr19	chr18, chr20	ZT128_6cells	S1C15_A1	2017-12-05	4	0	1	1	1	1	0	1	0	1				2	1	2		0	1
S1C1505	IPO94269	ZT278	chr19	chr18, chr20	ZT128_6cells	S1C15_A1	2017-12-05	5	0	1	1	1	1	0	1	1	1				1	2	2		0	1
S1C1506	IPO94269	ZT278	chr19	chr18, chr20	ZT128_6cells	S1C15_A1	2017-12-05	6	0	1	1	1	1	1	1	1	1				1	1	1		0	1
S1C1507	IPO94269	ZT278	chr19	chr18, chr20	ZT128_6cells	S1C15_A1	2017-12-05	7	0	1	1	1	1	1	1	1	1				1	1	1		0	1
S1C1508	IPO94269	ZT278	chr19	chr18, chr20	ZT128_6cells	S1C15_A1	2017-12-05	8	0	1	1	1	1	0	1	0	1				2	1	2		0	1
S1C1509	IPO94269	ZT278	chr19	chr18, chr20	ZT128_6cells	S1C15_A2	2017-12-05	1	0	1	1	1	1	0	1	1	1				2	2	1		0	1
S1C1510	IPO94269	ZT278	chr19	chr18, chr20	ZT128_6cells	S1C15_A2	lost during isolation	2	0																0
S1C1511	IPO94269	ZT278	chr19	chr18, chr20	ZT128_6cells	S1C15_A2	2017-12-05	3	1	1	1	1	1	0	1	1	1				2	2	1		0	1
S1C1512	IPO94269	ZT278	chr19	chr18, chr20	ZT128_6cells	S1C15_A2	2017-12-05	4	0	1	1	1	1	nd	nd	nd	nd				1	1	1		0	1
S1C1513	IPO94269	ZT278	chr19	chr18, chr20	ZT128_6cells	S1C15_A2	2017-12-05	5	0	1	1	1	1	0	1	0	1				2	2	2		0	1
S1C1514	IPO94269	ZT278	chr19	chr18, chr20	ZT128_6cells	S1C15_A2	2017-12-05	6	0	1	1	1	1	0	1	0	1				2	1	1		0	1
S1C1515	IPO94269	ZT278	chr19	chr18, chr20	ZT128_6cells	S1C15_A2	2017-12-05	7	0	1	1	1	1	0	1	1	1				1	1	1		0	nd
S1C1516	IPO94269	ZT278	chr19	chr18, chr20	ZT128_6cells	S1C15_A2	2017-12-05	8	0	1	1	1	1	0	1	0	1				2	1	1		0	1
S1C1517	IPO94269	ZT278	chr19	chr18, chr20	ZT128_6cells	S1C15_A3	2017-12-05	1	1	1	1	1	1	0	1	0	1				1	2	1		0	1
S1C1518	IPO94269	ZT278	chr19	chr18, chr20	ZT128_6cells	S1C15_A3	2017-12-05	2	0	1	1	1	1	1	1	0	1				2	2	1		0	1
S1C1519	IPO94269	ZT278	chr19	chr18, chr20	ZT128_6cells	S1C15_A3	2017-12-05	3	0	1	1	1	1	0	1	1	0				1	2	2		0	1
S1C1520	IPO94269	ZT278	chr19	chr18, chr20	ZT128_6cells	S1C15_A3	2017-12-05	4	0	1	1	1	1	0	1	0	1				2	1	2		0	1
S1C1521	IPO94269	ZT278	chr19	chr18, chr20	ZT128_6cells	S1C15_A3	2017-12-05	5	0	1	1	1	1	0	1	0	1				2	1	2		0	1
S1C1522	IPO94269	ZT278	chr19	chr18, chr20	ZT128_6cells	S1C15_A3	2017-12-05	6	0	1	1	1	1	0	1	0	1				2	2	2		0	1
S1C1523	IPO94269	ZT278	chr19	chr18, chr20	ZT128_6cells	S1C15_A3	lost during isolation	7	0																0
S1C1524	IPO94269	ZT278	chr19	chr18, chr20	ZT128_6cells	S1C15_A3	2017-12-05	8	0	1	1	1	1	1	1	1	1				2	2	2		0	1
S1C1525	IPO94269	ZT278	chr19	chr18, chr20	ZT128_6cells	S1C15_A4	2017-12-05	1	0	1	1	1	1	0	1	0	1				2	1	1		0	1
S1C1526	IPO94269	ZT278	chr19	chr18, chr20	ZT128_6cells	S1C15_A4	2017-12-05	2	1	1	1	1	1	0	1	0	1				1	2	2		0	1
S1C1527	IPO94269	ZT278	chr19	chr18, chr20	ZT128_6cells	S1C15_A4	2017-12-05	3	0	1	1	1	1	1	1	0	1				1	2	1		0	1
S1C1528	IPO94269	ZT278	chr19	chr18, chr20	ZT128_6cells	S1C15_A4	2017-12-05	4	0	1	1	1	1	0	1	0	1				1	2	2		0	1
S1C1529	IPO94269	ZT278	chr19	chr18, chr20	ZT128_6cells	S1C15_A4	2017-12-05	5	0	1	1	1	1	0	1	1	1				2	1	2		0	1
S1C1530	IPO94269	ZT278	chr19	chr18, chr20	ZT128_6cells	S1C15_A4	lost during isolation	6	0																0
S1C1531	IPO94269	ZT278	chr19	chr18, chr20	ZT128_6cells	S1C15_A4	2017-12-05	7	0	1	1	1	1	0	1	1	1				2	1	2		0	1
S1C1532	IPO94269	ZT278	chr19	chr18, chr20	ZT128_6cells	S1C15_A4	2017-12-05	8	0	1	1	1	1	1	1	0	1				1	2	1		0	1
S1C1601	IPO94269	ZT278	chr19	chr18, chr20	ZT128_5cells	S1C16_A1	2017-12-05	1	0	1	1	1	1	1	1	1	1				2	1	1		0	1
S1C1602	IPO94269	ZT278	chr19	chr18, chr20	ZT128_5cells	S1C16_A1	2017-12-05	2	0	1	1	1	1	0	1	0	1				1	2	2		0	1
S1C1603	IPO94269	ZT278	chr19	chr18, chr20	ZT128_5cells	S1C16_A1	2017-12-05	3	1	1	1	1	1	0	1	1	1				1	1	2		0	1
S1C1604	IPO94269	ZT278	chr19	chr18, chr20	ZT128_5cells	S1C16_A1	2017-12-05	4	0	1	1	1	1	0	1	0	1				2	2	1		0	1
S1C1605	IPO94269	ZT278	chr19	chr18, chr20	ZT128_5cells	S1C16_A1	2017-12-05	5	0	1	1	1	1	0	1	1	1				1	1	2		0	1
S1C1606	IPO94269	ZT278	chr19	chr18, chr20	ZT128_5cells	S1C16_A1	lost during isolation	6	0																0
S1C1607	IPO94269	ZT278	chr19	chr18, chr20	ZT128_5cells	S1C16_A1	2017-12-05	7	0	1	1	1	1	1	1	1	1				2	1	1		0	1
S1C1608	IPO94269	ZT278	chr19	chr18, chr20	ZT128_5cells	S1C16_A1	2017-12-05	8	0	1	1	1	1	0	1	0	1				2	2	1		0	1
S1C1609	IPO94269	ZT278	chr19	chr18, chr20	ZT128_5cells	S1C16_A2	2017-12-05	1	0	1	1	1	1	1	1	1	1				1	1	1		0	1
S1C1610	IPO94269	ZT278	chr19	chr18, chr20	ZT128_5cells	S1C16_A2	2017-12-05	2	0	1	1	1	1	0	1	0	1				2	2	2		0	1
S1C1611	IPO94269	ZT278	chr19	chr18, chr20	ZT128_5cells	S1C16_A2	2017-12-05	3	0	1	1	1	1	0	1	0	1				1	1	2		0	1
S1C1612	IPO94269	ZT278	chr19	chr18, chr20	ZT128_5cells	S1C16_A2	2017-12-05	4	0	1	1	1	1	1	1	1	1				2	1	1		0	2
S1C1613	IPO94269	ZT278	chr19	chr18, chr20	ZT128_5cells	S1C16_A2	2017-12-05	5	0	1	1	1	1	1	1	1	1				1	1	2		0	2
S1C1614	IPO94269	ZT278	chr19	chr18, chr20	ZT128_5cells	S1C16_A2	2017-12-05	6	0	1	1	1	1	1	0	1	1				2	1	1		0	2
S1C1615	IPO94269	ZT278	chr19	chr18, chr20	ZT128_5cells	S1C16_A2	2017-12-05	7	1	1	1	1	1	1	0	1	1				1	1	2		0	2
S1C1616	IPO94269	ZT278	chr19	chr18, chr20	ZT128_5cells	S1C16_A2	2017-12-05	8	0	1	1	1	1	1	1	1	1				2	1	2		0	2
S1C1617	IPO94269	ZT278	chr19	chr18, chr20	ZT128_5cells	S1C16_A3	lost during isolation	1	0																0
S1C1618	IPO94269	ZT278	chr19	chr18, chr20	ZT128_5cells	S1C16_A3	2017-12-05	2	0	1	1	1	1	1	1	1	1				2	2	2		0	2
S1C1619	IPO94269	ZT278	chr19	chr18, chr20	ZT128_5cells	S1C16_A3	2017-12-05	3	0	1	1	1	1	1	0	1	1				1	2	1		0	2
S1C1620	IPO94269	ZT278	chr19	chr18, chr20	ZT128_5cells	S1C16_A3	2017-12-05	4	1	1	1	1	1	1	0	1	1				2	2	1		0	2
S1C1621	IPO94269	ZT278	chr19	chr18, chr20	ZT128_5cells	S1C16_A3	2017-12-05	5	0	1	1	1	1	1	0	1	1				1	1	2		0	2
S1C1622	IPO94269	ZT278	chr19	chr18, chr20	ZT128_5cells	S1C16_A3	2017-12-05	6	0	0	1	1	1	0	1	1	1				1	1	1		0	1
S1C1623	IPO94269	ZT278	chr19	chr18, chr20	ZT128_5cells	S1C16_A3	lost during isolation	7	0																0
S1C1624	IPO94269	ZT278	chr19	chr18, chr20	ZT128_5cells	S1C16_A3	lost during isolation	8	0																0
S1C101	IPO94269	ZT260	chr14	chr18, chr20	Coinocculation	S1C1-A1	2017-12-05	1	0	1	1	1	1	1	1	1	1				2	1	2		0	2
S1C102	IPO94269	ZT260	chr14	chr18, chr20	Coinocculation	S1C1-A1	2017-12-05	2	0	0	1	1	0	1	1	1	1				1	2	2		0	2
S1C103	IPO94269	ZT260	chr14	chr18, chr20	Coinocculation	S1C1-A1	2017-12-05	3	0	1	1	1	0	1	1	1	1				1	1	1		0	2
S1C104	IPO94269	ZT260	chr14	chr18, chr20	Coinocculation	S1C1-A1	2017-12-05	4	0	0	1	1	1	0	0	1	1				2	1	2		0	2
S1C105	IPO94269	ZT260	chr14	chr18, chr20	Coinocculation	S1C1-A1	2017-12-05	5	1	0	1	1	1	0	1	0	1				2	1	1		0	2
S1C106	IPO94269	ZT260	chr14	chr18, chr20	Coinocculation	S1C1-A1	2017-12-05	6	0	0	1	1	1	1	1	1	1				1	1	1		0	2
S1C107	IPO94269	ZT260	chr14	chr18, chr20	Coinocculation	S1C1-A1	2017-12-05	7	0	1	1	1	1	1	1	1	1				2	2	1		0	2
S1C108	IPO94269	ZT260	chr14	chr18, chr20	Coinocculation	S1C1-A1	2017-12-05	8	0	0	1	1	1	1	1	1	1				1	1	1		0	2
S1C301	IPO94269	ZT270	chr16	chr18, chr20	Coinocculation	S1C3_A1	2017-12-05	1	0	1	1	1	1	0	1	0	1				1	1	1		0	1
S1C302	IPO94269	ZT270	chr16	chr18, chr20	Coinocculation	S1C3_A1	2017-12-05	2	1	1	1	1	1	0	1	0	1				2	1	2		0	1
S1C303	IPO94269	ZT270	chr16	chr18, chr20	Coinocculation	S1C3_A1	2017-12-05	3	0	1	1	1	1	1	1	1	1				1	2	2		0	1
S1C304	IPO94269	ZT270	chr16	chr18, chr20	Coinocculation	S1C3_A1	2017-12-05	4	0	1	1	1	1	1	1	1	1				1	2	2		0	1
S1C305	IPO94269	ZT270	chr16	chr18, chr20	Coinocculation	S1C3_A1	2017-12-05	5	0	1	1	1	1	0	1	0	1				2	1	2		0	1
S1C306	IPO94269	ZT270	chr16	chr18, chr20	Coinocculation	S1C3_A1	2017-12-05	6	0	1	1	1	1	0	1	0	1				2	2	1		0	1
S1C307	IPO94269	ZT270	chr16	chr18, chr20	Coinocculation	S1C3_A1	lost during isolation	7	0																0
S1C308	IPO94269	ZT270	chr16	chr18, chr20	Coinocculation	S1C3_A1	lost during isolation	8	0																0
S1C309	IPO94269	ZT270	chr16	chr18, chr20	Coinocculation	S1C3_A2	2017-12-05	1	0	1	1	0	1	1	1	1	0				2	1	1		0	2
S1C310	IPO94269	ZT270	chr16	chr18, chr20	Coinocculation	S1C3_A2	2017-12-05	2	1	1	1	1	1	1	1	1	0				2	1	1		0	2
S1C311	IPO94269	ZT270	chr16	chr18, chr20	Coinocculation	S1C3_A2	2017-12-05	3	0	1	1	1	1	1	1	1	1				1	2	2		0	2
S1C312	IPO94269	ZT270	chr16	chr18, chr20	Coinocculation	S1C3_A2	2017-12-05	4	0	1	1	0	1	1	1	1	0				2	1	1		0	2
S1C313	IPO94269	ZT270	chr16	chr18, chr20	Coinocculation	S1C3_A2	2017-12-05	5	0	1	1	0	1	1	1	1	1				1	2	2		0	2
S1C314	IPO94269	ZT270	chr16	chr18, chr20	Coinocculation	S1C3_A2	lost during isolation	6	0																0
S1C315	IPO94269	ZT270	chr16	chr18, chr20	Coinocculation	S1C3_A2	2017-12-05	7	0	1	1	1	1	1	1	1	1				1	2	2		0	2
S1C316	IPO94269	ZT270	chr16	chr18, chr20	Coinocculation	S1C3_A2	2017-12-05	8	0	1	1	1	1	1	1	1	0				2	1	1		0	2
S1C317	IPO94269	ZT270	chr16	chr18, chr20	Coinocculation	S1C3_A3	2017-12-05	1	0	1	1	1	1	1	1	1	1				1	1	1		0	2
S1C318	IPO94269	ZT270	chr16	chr18, chr20	Coinocculation	S1C3_A3	2017-12-05	2	0	1	1	1	1	1	1	1	1				1	1	1		0	2
S1C319	IPO94269	ZT270	chr16	chr18, chr20	Coinocculation	S1C3_A3	2017-12-05	3	0	1	1	1	1	1	1	1	1				nd	nd	nd		0	2
S1C320	IPO94269	ZT270	chr16	chr18, chr20	Coinocculation	S1C3_A3	2017-12-05	4	0	1	1	1	1	1	1	1	1				1	2	2		0	2
S1C321	IPO94269	ZT270	chr16	chr18, chr20	Coinocculation	S1C3_A3	2017-12-05	5	1	1	1	0	1	1	1	1	1				2	2	1		0	2
S1C322	IPO94269	ZT270	chr16	chr18, chr20	Coinocculation	S1C3_A3	lost during isolation	6	0																0
S1C323	IPO94269	ZT270	chr16	chr18, chr20	Coinocculation	S1C3_A3	2017-12-06	7	0	1	1	0	1	1	1	1	1				2	1	2		0	2
S1C324	IPO94269	ZT270	chr16	chr18, chr20	Coinocculation	S1C3_A3	2017-12-06	8	0	1	1	0	1	1	1	1	1				2	2	1		0	2
S1C325	IPO94269	ZT270	chr16	chr18, chr20	Coinocculation	S1C3_A4	lost during isolation	1	0																0
S1C326	IPO94269	ZT270	chr16	chr18, chr20	Coinocculation	S1C3_A4	lost during isolation	2	0																0
S1C327	IPO94269	ZT270	chr16	chr18, chr20	Coinocculation	S1C3_A4	2017-12-06	3	1	1	0	1	1	1	1	1	1				2	1	2		0	2
S1C328	IPO94269	ZT270	chr16	chr18, chr20	Coinocculation	S1C3_A4	2017-12-06	4	0	1	0	1	1	1	1	1	1				2	1	1		0	2
S1C329	IPO94269	ZT270	chr16	chr18, chr20	Coinocculation	S1C3_A4	2017-12-06	5	0	1	0	0	1	0	1	1	1				1	2	1		0	2
S1C330	IPO94269	ZT270	chr16	chr18, chr20	Coinocculation	S1C3_A4	2017-12-06	6	0	1	0	0	1	0	1	1	1				1	2	2		0	2
S1C331	IPO94269	ZT270	chr16	chr18, chr20	Coinocculation	S1C3_A4	2017-12-06	7	0	1	0	1	1	1	1	1	1				2	1	2		0	2
S1C332	IPO94269	ZT270	chr16	chr18, chr20	Coinocculation	S1C3_A4	2017-12-06	8	0	1	0	0	1	0	1	1	1				1	2	2		0	2
S1C333	IPO94269	ZT270	chr16	chr18, chr20	Coinocculation	S1C3_A5	2017-12-06	1	0	1	1	1	1	0	1	1	1				1	2	2		0	1
S1C334	IPO94269	ZT270	chr16	chr18, chr20	Coinocculation	S1C3_A5	2017-12-06	2	0	1	1	1	1	0	1	1	1				1	1	1		0	1
S1C335	IPO94269	ZT270	chr16	chr18, chr20	Coinocculation	S1C3_A5	2017-12-06	3	0	1	1	1	1	1	1	0	1				2	1	2		0	1
S1C336	IPO94269	ZT270	chr16	chr18, chr20	Coinocculation	S1C3_A5	2017-12-06	4	0	1	1	1	1	0	1	1	1				1	1	1		0	2
S1C337	IPO94269	ZT270	chr16	chr18, chr20	Coinocculation	S1C3_A5	2017-12-06	5	0	1	1	1	1	1	1	0	1				2	1	2		0	1
S1C338	IPO94269	ZT270	chr16	chr18, chr20	Coinocculation	S1C3_A5	lost during isolation	6	0																0
S1C339	IPO94269	ZT270	chr16	chr18, chr20	Coinocculation	S1C3_A5	2017-12-06	7	0	1	1	1	1	1	1	1	1				1	2	2		0	1
S1C340	IPO94269	ZT270	chr16	chr18, chr20	Coinocculation	S1C3_A5	2017-12-06	8	1	1	1	1	1	0	1	0	1				2	2	1		0	1
S1C401	IPO94269	Zt271	chr17	chr18, chr20	Coinocculation	S1C4_A1	2017-12-06	1	0	1	1	1	1	0	1	1	1				1	1	1		0	1
S1C402	IPO94269	Zt271	chr17	chr18, chr20	Coinocculation	S1C4_A1	2017-12-06	2	1	1	1	1	1	0	1	0	1				1	1	2		0	1
S1C403	IPO94269	Zt271	chr17	chr18, chr20	Coinocculation	S1C4_A1	2017-12-06	3	0	1	1	1	1	0	1	1	1				2	2	1		0	1
S1C404	IPO94269	Zt271	chr17	chr18, chr20	Coinocculation	S1C4_A1	2017-12-06	4	0	1	1	1	1	0	1	1	1				2	2	1		0	1
S1C405	IPO94269	Zt271	chr17	chr18, chr20	Coinocculation	S1C4_A1	2017-12-06	5	0	1	1	1	0	1	1	0	1				1	1	1		0	1
S1C406	IPO94269	Zt271	chr17	chr18, chr20	Coinocculation	S1C4_A1	lost during isolation	6	0																0
S1C407	IPO94269	Zt271	chr17	chr18, chr20	Coinocculation	S1C4_A1	lost during isolation	7	0																0
S1C408	IPO94269	Zt271	chr17	chr18, chr20	Coinocculation	S1C4_A1	2017-12-06	8	0	1	1	1	1	0	1	0	1				1	1	2		0	1
S1C409	IPO94269	Zt271	chr17	chr18, chr20	Coinocculation	S1C4_A2	2017-12-06	1	0	1	1	1	1	1	1	1	1	1	2	1	1	1	2	4	1	2					0	0	0	1	1	1	1	1	0	1	1
S1C410	IPO94269	Zt271	chr17	chr18, chr20	Coinocculation	S1C4_A2	2017-12-06	2	0	1	1	1	1	0	1	1	1	1	2	1	1	1	2	4	1	2						0	0	1	1	1	1	1	0	1	1
S1C411	IPO94269	Zt271	chr17	chr18, chr20	Coinocculation	S1C4_A2	2017-12-06	3	0	1	1	1	0	1	1	1	1	2	1	1	1	2	1	3	1	2						1	1	1	1	2	2	2	0	2	2
S1C412	IPO94269	Zt271	chr17	chr18, chr20	Coinocculation	S1C4_A2	2017-12-06	4	1	1	1	1	0	1	1	1	1	2	1	1	1	2	1	3	1	2						1	3	3	1	2	2	2	0	2	2
S1C413	IPO94269	Zt271	chr17	chr18, chr20	Coinocculation	S1C4_A2	2017-12-06	5	0	1	1	1	0	1	1	1	1	1	2	2	2	2	2	2	1	2						1	1	1	1	1	1	1	0	1	2
S1C414	IPO94269	Zt271	chr17	chr18, chr20	Coinocculation	S1C4_A2	2017-12-06	6	0	1	1	1	0	1	1	1	1	1	2	2	2	2	2	2	1	2						1	1	1	1	1	1	1	0	1	2
S1C415	IPO94269	Zt271	chr17	chr18, chr20	Coinocculation	S1C4_A2	2017-12-06	7	0	1	1	1	0	1	1	1	1	2	1	2	2	1	1	1	1	2						1	1	1	1	2	2	2	0	2	1
S1C416	IPO94269	Zt271	chr17	chr18, chr20	Coinocculation	S1C4_A2	2017-12-06	8	0	1	1	1	0	1	1	1	1	2	1	2	2	1	1	1	1	2						1	1	1	1	2	2	2	0	2	1
S1C417	IPO94269	Zt271	chr17	chr18, chr20	Coinocculation	S1C4_A3	2017-12-06	1	0	1	1	1	0	1	1	1	1				2	2	2		0	2
S1C418	IPO94269	Zt271	chr17	chr18, chr20	Coinocculation	S1C4_A3	2017-12-06	2	0	1	1	1	1	1	1	1	1				1	1	1		0	2
S1C419	IPO94269	Zt271	chr17	chr18, chr20	Coinocculation	S1C4_A3	2017-12-06	3	0	1	1	1	0	1	1	1	1				2	2	2		0	2
S1C420	IPO94269	Zt271	chr17	chr18, chr20	Coinocculation	S1C4_A3	2017-12-06	4	0	1	1	1	1	1	1	1	1				2	2	1		0	2
S1C421	IPO94269	Zt271	chr17	chr18, chr20	Coinocculation	S1C4_A3	lost during isolation	5	0																0
S1C422	IPO94269	Zt271	chr17	chr18, chr20	Coinocculation	S1C4_A3	2017-12-06	6	1	1	1	1	0	1	1	1	1				1	1	2		0	2
S1C423	IPO94269	Zt271	chr17	chr18, chr20	Coinocculation	S1C4_A3	2017-12-06	7	0	1	1	1	0	1	1	1	1				1	1	2		0	2
S1C424	IPO94269	Zt271	chr17	chr18, chr20	Coinocculation	S1C4_A3	2017-12-06	8	0	1	1	1	1	1	1	1	1				2	2	1		0	2
S1C425	IPO94269	Zt271	chr17	chr18, chr20	Coinocculation	S1C4_A4	2017-12-06	1	0	1	1	1	1	0	1	0	1				1	2	2		0	1
S1C426	IPO94269	Zt271	chr17	chr18, chr20	Coinocculation	S1C4_A4	2017-12-06	2	0	1	1	1	1	1	1	1	1				2	2	1		0	2
S1C427	IPO94269	Zt271	chr17	chr18, chr20	Coinocculation	S1C4_A4	2017-12-06	3	1	1	1	1	0	1	1	1	1				1	1	1		0	2
S1C428	IPO94269	Zt271	chr17	chr18, chr20	Coinocculation	S1C4_A4	2017-12-06	4	0	1	1	1	0	1	1	1	1				1	2	2		0	2
S1C429	IPO94269	Zt271	chr17	chr18, chr20	Coinocculation	S1C4_A4	lost during isolation	5	0																0
S1C430	IPO94269	Zt271	chr17	chr18, chr20	Coinocculation	S1C4_A4	2017-12-06	6	0	1	1	1	1	1	1	1	1				2	1	2		0	2
S1C431	IPO94269	Zt271	chr17	chr18, chr20	Coinocculation	S1C4_A4	2017-12-06	7	0	1	1	1	0	1	1	1	1				2	1	2		0	2
S1C432	IPO94269	Zt271	chr17	chr18, chr20	Coinocculation	S1C4_A4	2017-12-06	8	0	1	1	1	0	1	1	1	1				1	2	2		0	2
S1C433	IPO94269	Zt271	chr17	chr18, chr20	Coinocculation	S1C4_A5	2017-12-06	1	0	1	1	1	1	1	1	1	1	1	1	2	1	2	2	4	1	2						1	1	1	1	1	1	1	1	2	1
S1C434	IPO94269	Zt271	chr17	chr18, chr20	Coinocculation	S1C4_A5	2017-12-06	2	1	1	1	1	1	1	1	1	1	2	2	1	2	1	2	3	1	2						1	1	1	1	1	2	1	1	2	1
S1C435	IPO94269	Zt271	chr17	chr18, chr20	Coinocculation	S1C4_A5	2017-12-06	3	0	1	1	1	1	1	1	1	1	1	1	2	1	2	2	4	1	2						1	1	1	1	1	1	1	1	2	1
S1C436	IPO94269	Zt271	chr17	chr18, chr20	Coinocculation	S1C4_A5	2017-12-06	4	0	1	1	1	1	1	1	1	1	2	2	1	2	1	2	3	1	2						1	1	1	1	1	2	1	1	2	1
S1C437	IPO94269	Zt271	chr17	chr18, chr20	Coinocculation	S1C4_A5	2017-12-06	5	0	1	1	1	0	1	1	1	1	2	2	1	2	1	1	1	1	2						1	1	1	1	2	2	2	0	1	2
S1C438	IPO94269	Zt271	chr17	chr18, chr20	Coinocculation	S1C4_A5	2017-12-06	6	0	1	1	1	0	1	1	1	1	1	1	2	1	2	1	2	1	2						1	1	1	1	2	1	2	0	1	2
S1C439	IPO94269	Zt271	chr17	chr18, chr20	Coinocculation	S1C4_A5	2017-12-06	7	0	1	1	1	0	1	1	1	1	1	1	2	1	2	1	2	1	2						1	1	1	1	2	1	2	0	1	2
S1C440	IPO94269	Zt271	chr17	chr18, chr20	Coinocculation	S1C4_A5	2017-12-06	8	0	1	1	1	0	1	1	1	1	2	2	1	2	1	1	1	1	2						1	1	1	1	2	2	2	0	1	2
S1C501	IPO94269	Zt278	chr19	chr18, chr20	Coinocculation	S1C5_A1	2017-12-06	1	0	1	0	1	0	0	1	1	0				nd	nd	nd		0	nd
S1C502	IPO94269	Zt278	chr19	chr18, chr20	Coinocculation	S1C5_A1	2017-12-06	2	0	1	0	1	0	0	1	1	1				1	nd	nd		0	nd
S1C503	IPO94269	Zt278	chr19	chr18, chr20	Coinocculation	S1C5_A1	2017-12-06	3	0	1	1	1	1	1	1	1	1				1	2	1		0	2
S1C504	IPO94269	Zt278	chr19	chr18, chr20	Coinocculation	S1C5_A1	2017-12-06	4	0	1	1	1	0	1	1	1	1				2	1	1		0	2
S1C505	IPO94269	Zt278	chr19	chr18, chr20	Coinocculation	S1C5_A1	2017-12-06	5	1	1	1	1	0	1	1	1	1				2	1	1		0	2
S1C506	IPO94269	Zt278	chr19	chr18, chr20	Coinocculation	S1C5_A1	2017-12-06	6	0	1	1	1	0	0	0	1	1				2	1	2		0	2
S1C507	IPO94269	Zt278	chr19	chr18, chr20	Coinocculation	S1C5_A1	2017-12-06	7	0	1	1	1	1	1	1	1	1				1	2	1		0	2
S1C508	IPO94269	Zt278	chr19	chr18, chr20	Coinocculation	S1C5_A1	2017-12-06	8	0	1	1	1	1	1	1	1	1				1	2	1		0	2
S1C509	IPO94269	Zt278	chr19	chr18, chr20	Coinocculation	S1C5_A2	2017-12-06	1	0	1	1	1	1	0	1	0	1				1	2	1		0	2
S1C510	IPO94269	Zt278	chr19	chr18, chr20	Coinocculation	S1C5_A2	lost during isolation	2	0																0
S1C511	IPO94269	Zt278	chr19	chr18, chr20	Coinocculation	S1C5_A2	2017-12-06	3	0	1	1	1	1	1	1	1	1				2	2	1		0	1
S1C512	IPO94269	Zt278	chr19	chr18, chr20	Coinocculation	S1C5_A2	2017-12-06	4	0	1	1	1	1	1	1	1	1				2	2	1		0	1
S1C513	IPO94269	Zt278	chr19	chr18, chr20	Coinocculation	S1C5_A2	lost during isolation	5	0																0
S1C514	IPO94269	Zt278	chr19	chr18, chr20	Coinocculation	S1C5_A2	2017-12-06	6	0	1	1	1	1	0	1	0	1				1	1	2		0	1
S1C515	IPO94269	Zt278	chr19	chr18, chr20	Coinocculation	S1C5_A2	2017-12-06	7	1	1	1	1	1	1	1	1	1				1	1	1		0	1
S1C516	IPO94269	Zt278	chr19	chr18, chr20	Coinocculation	S1C5_A2	lost during isolation	8	0																0
S1C527	IPO94269	Zt278	chr19	chr18, chr20	Coinocculation	S1C5_A3	2017-12-06	1	1	1	1	1	1	1	1	1	1				2	1	2		0	2
S1C528	IPO94269	Zt278	chr19	chr18, chr20	Coinocculation	S1C5_A3	2017-12-06	2	0	1	1	1	1	1	1	1	1				1	2	1		0	2
S1C529	IPO94269	Zt278	chr19	chr18, chr20	Coinocculation	S1C5_A3	2017-12-06	3	0	1	0	1	1	1	0	1	1				2	2	1		0	2
S1C530	IPO94269	Zt278	chr19	chr18, chr20	Coinocculation	S1C5_A3	2017-12-06	4	0	1	1	1	1	1	0	1	1				1	2	1		0	2
S1C531	IPO94269	Zt278	chr19	chr18, chr20	Coinocculation	S1C5_A3	2017-12-06	5	0	1	1	1	1	1	0	0	1				2	2	1		0	2
S1C532	IPO94269	Zt278	chr19	chr18, chr20	Coinocculation	S1C5_A3	2017-12-06	6	0	1	0	1	1	1	1	1	1				1	1	2		0	2
S1C533	IPO94269	Zt278	chr19	chr18, chr20	Coinocculation	S1C5_A3	lost during isolation	7	0																0
S1C534	IPO94269	Zt278	chr19	chr18, chr20	Coinocculation	S1C5_A3	2017-12-06	8	0	1	1	1	1	1	1	0	1				1	1	1		0	2
S1C601	IPO94269	Zt279	chr20	chr18	Coinocculation	S1C6_A1	2017-12-06	1	0	1	0	1	0	1	1	0	nd				1	1	2		0	nd
S1C602	IPO94269	Zt279	chr20	chr18	Coinocculation	S1C6_A1	2017-12-06	2	0	1	0	1	0	1	1	0	nd				1	1	2		0	2
S1C603	IPO94269	Zt279	chr20	chr18	Coinocculation	S1C6_A1	2017-12-06	3	0	1	1	1	1	1	1	0	nd				2	2	1		0	2
S1C604	IPO94269	Zt279	chr20	chr18	Coinocculation	S1C6_A1	2017-12-06	4	0	1	1	1	1	1	1	0	nd				2	1	1		0	2
S1C605	IPO94269	Zt279	chr20	chr18	Coinocculation	S1C6_A1	2017-12-06	5	0	1	1	1	1	1	0	1	1				1	1	2		0	2
S1C606	IPO94269	Zt279	chr20	chr18	Coinocculation	S1C6_A1	lost during isolation	6	0																0
S1C607	IPO94269	Zt279	chr20	chr18	Coinocculation	S1C6_A1	2017-12-06	7	1	1	1	1	1	1	1	1	1				2	1	2		0	2
S1C608	IPO94269	Zt279	chr20	chr18	Coinocculation	S1C6_A1	lost during isolation	8	0																0
S1C609	IPO94269	Zt279	chr20	chr18	Coinocculation	S1C6_A2	2017-12-06	1	0	1	1	1	1	1	0	1	1				1	2	1		0	2
S1C610	IPO94269	Zt279	chr20	chr18	Coinocculation	S1C6_A2	2017-12-06	2	1	1	1	1	1	1	0	1	1				1	2	1		0	2
S1C611	IPO94269	Zt279	chr20	chr18	Coinocculation	S1C6_A2	2017-12-06	3	0	1	1	1	1	1	0	1	1				1	2	1		0	2
S1C612	IPO94269	Zt279	chr20	chr18	Coinocculation	S1C6_A2	2017-12-06	4	0	1	1	1	1	1	1	0	nd				2	1	1		0	2
S1C613	IPO94269	Zt279	chr20	chr18	Coinocculation	S1C6_A2	2017-12-06	5	0	1	1	1	1	1	1	0	nd				1	2	2		0	2
S1C614	IPO94269	Zt279	chr20	chr18	Coinocculation	S1C6_A2	2017-12-06	6	0	1	1	1	1	1	1	0	nd				1	2	1		0	2
S1C615	IPO94269	Zt279	chr20	chr18	Coinocculation	S1C6_A2	2017-12-06	7	0	1	1	1	0	1	1	0	nd				2	1	2		0	2
S1C616	IPO94269	Zt279	chr20	chr18	Coinocculation	S1C6_A2	2017-12-06	8	0	1	1	1	0	1	1	0	nd				2	1	2		0	2
S1C701	IPO94269	Zt290	chr18	chr20	Coinocculation	S1C7_A1	2017-12-06	1	0	1	1	1	1	0	1	1	nd				1	1	2		0	2
S1C702	IPO94269	Zt290	chr18	chr20	Coinocculation	S1C7_A1	2017-12-06	2	0	1	1	1	1	0	1	1	nd				1	1	1		0	2
S1C703	IPO94269	Zt290	chr18	chr20	Coinocculation	S1C7_A1	2017-12-06	3	0	1	1	1	1	0	1	1	nd				2	2	2		0	2
S1C704	IPO94269	Zt290	chr18	chr20	Coinocculation	S1C7_A1	lost during isolation	4	0																0
S1C705	IPO94269	Zt290	chr18	chr20	Coinocculation	S1C7_A1	2017-12-06	5	1	1	1	1	1	0	1	1	nd				2	2	2		0	2
S1C706	IPO94269	Zt290	chr18	chr20	Coinocculation	S1C7_A1	2017-12-06	6	0	1	1	1	1	0	1	1	nd				1	1	1		0	2
S1C707	IPO94269	Zt290	chr18	chr20	Coinocculation	S1C7_A1	2017-12-06	7	0	1	1	1	1	0	1	1	nd				1	1	1		0	2
S1C708	IPO94269	Zt290	chr18	chr20	Coinocculation	S1C7_A1	2017-12-06	8	0	nd	nd	1	0	nd	nd	0	nd				1	2	1		0	2
S1C709	IPO94269	Zt290	chr18	chr20	Coinocculation	S1C7_A2	lost during isolation	1	0																0
S1C710	IPO94269	Zt290	chr18	chr20	Coinocculation	S1C7_A2	2017-12-06	2	0	1	1	1	1	0	1	1	nd				2	2	1		0	2
S1C711	IPO94269	Zt290	chr18	chr20	Coinocculation	S1C7_A2	lost during isolation	3	0																0
S1C712	IPO94269	Zt290	chr18	chr20	Coinocculation	S1C7_A2	2017-12-06	4	1	1	1	1	1	0	1	1	nd				1	1	1		0	2
S1C713	IPO94269	Zt290	chr18	chr20	Coinocculation	S1C7_A2	2017-12-06	5	0	1	1	1	1	0	1	0	nd				1	1	1		0	2
S1C714	IPO94269	Zt290	chr18	chr20	Coinocculation	S1C7_A2	2017-12-06	6	0	1	1	1	1	0	1	0	nd				1	1	1		0	2
S1C715	IPO94269	Zt290	chr18	chr20	Coinocculation	S1C7_A2	2017-12-06	7	0	1	1	1	1	0	1	0	nd				1	1	2		0	2
S1C716	IPO94269	Zt290	chr18	chr20	Coinocculation	S1C7_A2	2017-12-06	8	0	1	1	1	1	0	1	1	nd				2	2	1		0	2
S1C801	IPO94269	Zt291	chr15	chr18, chr20	Coinocculation	S1C8_A1	2017-12-06	1	0	1	1	1	1	0	1	0	nd	2	1	1	2	2	1	2	1	1	1					0	0	0	0	2	1	1	1	2	1
S1C802	IPO94269	Zt291	chr15	chr18, chr20	Coinocculation	S1C8_A1	2017-12-06	2	0	1	1	1	1	0	1	0	nd	1	1	2	2	2	2	4	1	1	1					0	0	0	0	1	1	2	1	1	2
S1C803	IPO94269	Zt291	chr15	chr18, chr20	Coinocculation	S1C8_A1	2017-12-06	3	1	1	1	1	1	0	1	1	nd	2	2	1	1	1	1	1	1	1	1					0	0	0	0	2	1	2	2	2	1
S1C804	IPO94269	Zt291	chr15	chr18, chr20	Coinocculation	S1C8_A1	2017-12-06	4	0	1	1	1	1	0	1	0	nd	1	1	2	2	2	2	4	1	1	1					0	0	0	0	1	1	2	1	1	2
S1C805	IPO94269	Zt291	chr15	chr18, chr20	Coinocculation	S1C8_A1	2017-12-06	5	0	1	1	1	1	1	1	1	nd	1	2	2	1	1	2	3	1	nd	1					0	0	0	0	1	1	1	2	1	2
S1C806	IPO94269	Zt291	chr15	chr18, chr20	Coinocculation	S1C8_A1	2017-12-06	6	0	1	1	1	1	1	1	1	nd	1	2	2	1	1	2	3	1	1	1					0	0	0	0	1	1	1	2	1	2
S1C807	IPO94269	Zt291	chr15	chr18, chr20	Coinocculation	S1C8_A1	2017-12-06	7	0	1	1	1	1	0	1	0	nd	2	1	1	2	2	1	2	1	1	1					0	0	0	0	2	1	1	1	2	1
S1C808	IPO94269	Zt291	chr15	chr18, chr20	Coinocculation	S1C8_A1	2017-12-06	8	0	1	1	1	1	0	1	1	nd	2	2	1	1	1	1	1	1	1	1					0	0	0	0	2	1	2	2	2	1
S1C809	IPO94269	Zt291	chr15	chr18, chr20	Coinocculation	S1C8_A2	2017-12-06	1	0	1	1	1	1	1	1	0	nd				1	1	1		0	1
S1C810	IPO94269	Zt291	chr15	chr18, chr20	Coinocculation	S1C8_A2	2017-12-06	2	0	1	1	1	1	0	1	0	nd				1	2	2		0	1
S1C811	IPO94269	Zt291	chr15	chr18, chr20	Coinocculation	S1C8_A2	2017-12-06	3	0	1	1	1	1	1	1	0	nd				1	1	1		0	1
S1C812	IPO94269	Zt291	chr15	chr18, chr20	Coinocculation	S1C8_A2	2017-12-06	4	1	1	1	1	1	1	1	0	nd				1	1	1		0	1
S1C813	IPO94269	Zt291	chr15	chr18, chr20	Coinocculation	S1C8_A2	2017-12-06	5	0	1	1	1	1	1	1	1	nd				2	1	1		0	1
S1C814	IPO94269	Zt291	chr15	chr18, chr20	Coinocculation	S1C8_A2	2017-12-06	6	0	1	1	1	1	1	1	1	nd				2	1	1		0	1
S1C815	IPO94269	Zt291	chr15	chr18, chr20	Coinocculation	S1C8_A2	2017-12-06	7	0	1	1	1	1	0	1	0	nd				1	2	2		0	1
S1C816	IPO94269	Zt291	chr15	chr18, chr20	Coinocculation	S1C8_A2	2017-12-06	8	0	1	1	1	1	1	1	0	nd				1	1	1		0	1
S1C817	IPO94269	Zt291	chr15	chr18, chr20	Coinocculation	S1C8_A3	lost during isolation	1	0																0
S1C818	IPO94269	Zt291	chr15	chr18, chr20	Coinocculation	S1C8_A3	lost during isolation	2	0																0
S1C819	IPO94269	Zt291	chr15	chr18, chr20	Coinocculation	S1C8_A3	lost during isolation	3	0																0
S1C820	IPO94269	Zt291	chr15	chr18, chr20	Coinocculation	S1C8_A3	lost during isolation	4	0																0
S1C821	IPO94269	Zt291	chr15	chr18, chr20	Coinocculation	S1C8_A3	lost during isolation	5	0																0
S1C822	IPO94269	Zt291	chr15	chr18, chr20	Coinocculation	S1C8_A3	lost during isolation	6	0																0
S1C823	IPO94269	Zt291	chr15	chr18, chr20	Coinocculation	S1C8_A3	lost during isolation	7	0																0
S1C824	IPO94269	Zt291	chr15	chr18, chr20	Coinocculation	S1C8_A3	lost during isolation	8	0																0
S1C901	IPO94269	Zt244	-	chr18, chr20	Coinocculation	S1C9_A1	2017-12-06	1	0	1	1	1	1	0	1	0	nd				2	2	2		0	1
S1C902	IPO94269	Zt244	-	chr18, chr20	Coinocculation	S1C9_A1	2017-12-06	2	0	1	1	1	1	1	1	1	nd				2	1	2		0	nd
S1C903	IPO94269	Zt244	-	chr18, chr20	Coinocculation	S1C9_A1	2017-12-06	3	0	1	1	1	1	1	1	0	nd				1	1	1		0	1
S1C904	IPO94269	Zt244	-	chr18, chr20	Coinocculation	S1C9_A1	2017-12-06	4	0																0	nd
S1C905	IPO94269	Zt244	-	chr18, chr20	Coinocculation	S1C9_A1	2017-12-06	5	0	1	1	1	1	0	1	1	nd				1	2	1		0	nd
S1C906	IPO94269	Zt244	-	chr18, chr20	Coinocculation	S1C9_A1	2017-12-06	6	1	1	1	1	1	1	1	1	nd				mix	mix	2		0	1
S1C907	IPO94269	Zt244	-	chr18, chr20	Coinocculation	S1C9_A1	2017-12-06	7	0	1	1	1	1	1	1	1	nd				Mix	1	mix		0	1
S1C908	IPO94269	Zt244	-	chr18, chr20	Coinocculation	S1C9_A1	2017-12-06	8	0	1	1	1	1	1	1	0	nd				1	1	1		0	1
S1C909	IPO94269	Zt244	-	chr18, chr20	Coinocculation	S1C9_A2	2017-12-06	1	0	1	1	1	1	1	1	1	nd				2	1	2		0	2
S1C910	IPO94269	Zt244	-	chr18, chr20	Coinocculation	S1C9_A2	2017-12-06	2	1	1	1	1	1	1	1	1	nd				1	1	1		0	2
S1C911	IPO94269	Zt244	-	chr18, chr20	Coinocculation	S1C9_A2	2017-12-06	3	0	1	1	1	1	1	1	1	nd				1	2	2		0	2
S1C912	IPO94269	Zt244	-	chr18, chr20	Coinocculation	S1C9_A2	2017-12-06	4	0	1	1	1	1	1	1	0	nd				1	2	2		0	2
S1C913	IPO94269	Zt244	-	chr18, chr20	Coinocculation	S1C9_A2	2017-12-06	5	0	1	1	1	1	1	1	1	nd				2	1	2		0	2
S1C914	IPO94269	Zt244	-	chr18, chr20	Coinocculation	S1C9_A2	2017-12-06	6	0	1	1	1	1	1	1	1	nd				2	2	1		0	2
S1C915	IPO94269	Zt244	-	chr18, chr20	Coinocculation	S1C9_A2	2017-12-06	7	0	1	1	1	1	1	1	1	nd				1	2	2		0	2
S1C916	IPO94269	Zt244	-	chr18, chr20	Coinocculation	S1C9_A2	2017-12-06	8	0	1	1	1	1	1	1	1	nd				2	2	1		0	2
S2C101	IPO94269	ZT260	chr14	chr18, chr20	Coinocculation	S2C1_A1	2017-12-13	1	0	1	1	1	1	1	1	0	1				nd	2	2		0	2
S2C102	IPO94269	ZT260	chr14	chr18, chr20	Coinocculation	S2C1_A1	2017-12-13	2	0	0	1	1	1	1	1	1	1				nd	2	2		0	2
S2C103	IPO94269	ZT260	chr14	chr18, chr20	Coinocculation	S2C1_A1	2017-12-13	3	0	1	1	1	1	1	1	0	1				2	2	2		0	2
S2C104	IPO94269	ZT260	chr14	chr18, chr20	Coinocculation	S2C1_A1	lost during isolation	4	0																0
S2C105	IPO94269	ZT260	chr14	chr18, chr20	Coinocculation	S2C1_A1	2017-12-13	5	0	1	1	1	1	1	1	0	1				1	1	1		0	2
S2C106	IPO94269	ZT260	chr14	chr18, chr20	Coinocculation	S2C1_A1	lost during isolation	6	0																0
S2C107	IPO94269	ZT260	chr14	chr18, chr20	Coinocculation	S2C1_A1	2017-12-13	7	1	1	1	1	1	1	1	0	1				1	1	1		0	2
S2C108	IPO94269	ZT260	chr14	chr18, chr20	Coinocculation	S2C1_A1	2017-12-13	8	0	0	1	1	1	1	1	1	1				2	1	1		0	2
S2C1425	IPO94269	ZT278	chr19	chr18, chr20	ZT278_12d	S2C14_A1	2017-12-13	1	0	1	1	1	1	1	1	1	1	2	1	1	2	1	2	2	1	1				1	1	0	0	0	0	1	1	1	2	1	2
S2C1426	IPO94269	ZT278	chr19	chr18, chr20	ZT278_12d	S2C14_A1	2017-12-13	2	0	1	1	1	1	nd	nd	nd	nd	1	2	2	1	2	1	3	1	1				1	1	0	0	0	0	2	2	2	1	1	1
S2C1427	IPO94269	ZT278	chr19	chr18, chr20	ZT278_12d	S2C14_A1	2017-12-13	3	0	1	1	1	1	0	1	0	1	2	2	2	2	2	2	4	1	1				1	1	0	0	0	0	1	1	1	2	1	2
S2C1428	IPO94269	ZT278	chr19	chr18, chr20	ZT278_12d	S2C14_A1	2017-12-13	4	0	nd	nd	nd	nd	0	1	0	1	2	2	2	2	2	2	4	1	1				1	1	0	0	0	0	1	1	1	2	1	2
S2C1429	IPO94269	ZT278	chr19	chr18, chr20	ZT278_12d	S2C14_A1	2017-12-13	5	0	1	1	1	1	1	1	0	1	1	2	2	1	2	1	3	1	1				1	1	0	0	0	0	2	2	2	1	1	1
S2C1430	IPO94269	ZT278	chr19	chr18, chr20	ZT278_12d	S2C14_A1	2017-12-13	6	0	1	1	1	1	1	1	1	1	2	1	1	2	1	2	2	1	1				1	1	0	0	0	0	1	1	1	2	1	2
S2C1431	IPO94269	ZT278	chr19	chr18, chr20	ZT278_12d	S2C14_A1	2017-12-13	7	0	1	1	1	1	0	1	1	1	1	1	1	nd	1	1	1	1	1				1	1	0	0	0	0	2	2	2	1	1	1
S2C1432	IPO94269	ZT278	chr19	chr18, chr20	ZT278_12d	S2C14_A1	2017-12-13	8	1	1	1	1	1	nd	nd	nd	nd	1	1	1	1	1	1	1	1	1				1	1	0	0	0	0	2	2	2	1	1	1
S2C1617	IPO94269	ZT278	chr19	chr18, chr20	ZT128_5cells	S2C16_A1	2017-12-13	1	0	1	1	1	1	0	1	0	1				1	2	1		0	1
S2C1618	IPO94269	ZT278	chr19	chr18, chr20	ZT128_5cells	S2C16_A1	lost during isolation	2	0																0
S2C1619	IPO94269	ZT278	chr19	chr18, chr20	ZT128_5cells	S2C16_A1	2017-12-13	3	0	1	1	1	1	0	1	0	1				1	2	1		0	1
S2C1620	IPO94269	ZT278	chr19	chr18, chr20	ZT128_5cells	S2C16_A1	2017-12-13	4	0	1	1	1	1	0	1	0	1				2	1	1		0	1
S2C1621	IPO94269	ZT278	chr19	chr18, chr20	ZT128_5cells	S2C16_A1	2017-12-13	5	1	1	1	1	1	1	1	1	1				2	2	2		0	1
S2C1622	IPO94269	ZT278	chr19	chr18, chr20	ZT128_5cells	S2C16_A1	2017-12-13	6	0	nd	nd	nd	nd	1	1	1	1				1	1	2		0	1
S2C1623	IPO94269	ZT278	chr19	chr18, chr20	ZT128_5cells	S2C16_A1	2017-12-13	7	0	1	1	1	1	nd	nd	nd	nd				1	1	2		0	1
S2C1624	IPO94269	ZT278	chr19	chr18, chr20	ZT128_5cells	S2C16_A1	2017-12-13	8	0	1	1	1	1	1	1	1	1				2	2	2		0	1
S2C201	IPO94269	Zt267	chr21	chr18, chr20	Coinocculation	S2C2_A1	2017-12-13	1	0	1	1	1	1	1	1	0	1				2	2	1		0	1
S2C202	IPO94269	Zt267	chr21	chr18, chr20	Coinocculation	S2C2_A1	2017-12-13	2	0	1	1	1	1	1	1	1	1				1	1	2		0	1
S2C203	IPO94269	Zt267	chr21	chr18, chr20	Coinocculation	S2C2_A1	2017-12-13	3	0	1	1	1	1	1	1	0	1				2	2	1		0	1
S2C204	IPO94269	Zt267	chr21	chr18, chr20	Coinocculation	S2C2_A1	2017-12-13	4	1	1	1	1	1	0	1	1	1				2	2	2		0	1
S2C205	IPO94269	Zt267	chr21	chr18, chr20	Coinocculation	S2C2_A1	2017-12-13	5	0	1	1	1	1	1	1	1	1				1	1	1		0	1
S2C206	IPO94269	Zt267	chr21	chr18, chr20	Coinocculation	S2C2_A1	2017-12-13	6	0	1	1	1	1	1	1	1	1				1	1	2		0	1
S2C207	IPO94269	Zt267	chr21	chr18, chr20	Coinocculation	S2C2_A1	2017-12-13	7	0	1	1	1	1	1	1	1	1				1	1	2		0	1
S2C208	IPO94269	Zt267	chr21	chr18, chr20	Coinocculation	S2C2_A1	2017-12-13	8	0	1	1	1	1	0	1	1	1				2	2	2		0	1
S2C209	IPO94269	Zt267	chr21	chr18, chr20	Coinocculation	S2C2_A2	lost during isolation	1	0																0
S2C210	IPO94269	Zt267	chr21	chr18, chr20	Coinocculation	S2C2_A2	2017-12-13	2	0	1	1	1	0	1	1	0	1				nd	2	1		0	1
S2C211	IPO94269	Zt267	chr21	chr18, chr20	Coinocculation	S2C2_A2	2017-12-13	3	0	1	1	1	0	0	1	1	1				nd	1	1		0	1
S2C212	IPO94269	Zt267	chr21	chr18, chr20	Coinocculation	S2C2_A2	2017-12-13	4	0	1	1	1	1	0	1	0	1				2	1	2		0	1
S2C213	IPO94269	Zt267	chr21	chr18, chr20	Coinocculation	S2C2_A2	2017-12-13	5	1	1	1	1	1	0	1	0	1				nd	1	2		0	1
S2C214	IPO94269	Zt267	chr21	chr18, chr20	Coinocculation	S2C2_A2	2017-12-13	6	0	1	1	1	1	1	1	0	1				1	2	2		0	1
S2C215	IPO94269	Zt267	chr21	chr18, chr20	Coinocculation	S2C2_A2	2017-12-13	7	0	1	1	1	1	1	1	0	1				nd	nd	nd		0	1
S2C216	IPO94269	Zt267	chr21	chr18, chr20	Coinocculation	S2C2_A2	2017-12-13	8	0	0	1	1	0	1	1	0	1				nd	nd	nd		0	1
S2C217	IPO94269	Zt267	chr21	chr18, chr20	Coinocculation	S2C2_A3	2017-12-13	1	0	1	1	1	1	0	1	1	1				1	1	1		0	1
S2C218	IPO94269	Zt267	chr21	chr18, chr20	Coinocculation	S2C2_A3	2017-12-13	2	0	1	1	1	1	1	1	1	1				2	2	1		0	1
S2C219	IPO94270	Zt267	chr21	chr18, chr20	Coinocculation	S2C2_A3	2017-12-13	3	0	1	1	1	0	0	1	1	1				2	1	1		0	1
S2C220	IPO94271	Zt267	chr21	chr18, chr20	Coinocculation	S2C2_A3	2017-12-13	4	0	1	1	1	1	0	1	1	1				1	1	1		0	1
S2C221	IPO94272	Zt267	chr21	chr18, chr20	Coinocculation	S2C2_A3	2017-12-13	5	0	1	1	1	1	0	1	0	1				2	1	2		0	1
S2C222	IPO94273	Zt267	chr21	chr18, chr20	Coinocculation	S2C2_A3	lost during isolation	6	0																0
S2C223	IPO94272	Zt267	chr21	chr18, chr20	Coinocculation	S2C2_A3	lost during isolation	7	0																0
S2C224	IPO94273	Zt267	chr21	chr18, chr20	Coinocculation	S2C2_A3	2017-12-13	8	1	1	1	1	1	0	1	0	1				2	1	2		0	1
S2C301	IPO94269	ZT270	chr16	chr18, chr20	Coinocculation	S2C3_A1	2017-12-13	1	1	1	1	0	1	1	1	1	1				nd	1	1		0	2
S2C302	IPO94269	ZT270	chr16	chr18, chr20	Coinocculation	S2C3_A1	2017-12-13	2	0	1	1	0	1	0	1	1	1				nd	2	2		0	2
S2C303	IPO94269	ZT270	chr16	chr18, chr20	Coinocculation	S2C3_A1	2017-12-13	3	0	1	1	0	1	0	1	1	0				2	1	2		0	2
S2C304	IPO94269	ZT270	chr16	chr18, chr20	Coinocculation	S2C3_A1	2017-12-13	4	0	1	1	0	1	0	1	1	1				nd	nd	nd		0	2
S2C305	IPO94269	ZT270	chr16	chr18, chr20	Coinocculation	S2C3_A1	2017-12-13	5	0	1	1	1	1	1	1	1	1				1	2	1		0	2
S2C306	IPO94269	ZT270	chr16	chr18, chr20	Coinocculation	S2C3_A1	lost during isolation	6	0																0
S2C307	IPO94269	ZT270	chr16	chr18, chr20	Coinocculation	S2C3_A1	2017-12-13	7	0	1	1	1	1	1	1	1	1				1	2	1		0	2
S2C308	IPO94269	ZT270	chr16	chr18, chr20	Coinocculation	S2C3_A1	2017-12-13	8	0	1	1	0	1	1	1	1	1				nd	1	1		0	2
S2C309	IPO94269	ZT270	chr16	chr18, chr20	Coinocculation	S2C3_A2	2017-12-13	1	0	1	1	0	1	1	1	1	1				2	2	1		0	2
S2C310	IPO94269	ZT270	chr16	chr18, chr20	Coinocculation	S2C3_A2	2017-12-13	2	0	1	1	1	1	1	1	1	1				1	1	2		0	2
S2C311	IPO94269	ZT270	chr16	chr18, chr20	Coinocculation	S2C3_A2	lost during isolation	3	0																0
S2C312	IPO94269	ZT270	chr16	chr18, chr20	Coinocculation	S2C3_A2	2017-12-13	4	0	1	1	0	1	1	1	1	1				1	1	2		0	2
S2C313	IPO94269	ZT270	chr16	chr18, chr20	Coinocculation	S2C3_A2	2017-12-13	5	1	1	1	0	1	1	1	1	1				1	1	1		0	2
S2C314	IPO94269	ZT270	chr16	chr18, chr20	Coinocculation	S2C3_A2	2017-12-13	6	0	1	1	1	1	1	1	1	1				2	2	2		0	2
S2C315	IPO94269	ZT270	chr16	chr18, chr20	Coinocculation	S2C3_A2	2017-12-13	7	0	1	1	0	1	nd	nd	nd	nd				1	1	2		0	2
S2C316	IPO94269	ZT270	chr16	chr18, chr20	Coinocculation	S2C3_A2	2017-12-13	8	0	1	1	1	1	1	1	1	1				1	1	2		0	2
S3C1601	IPO94269	ZT278	chr19	chr18, chr20	ZT128_5cells	S3C16-A1	lost during isolation	1	0																0
S3C1602	IPO94269	ZT278	chr19	chr18, chr20	ZT128_5cells	S3C16-A1	2017-12-19	2	0	1	1	1	1	0	1	1	1				2	1	2		0	1
S3C1603	IPO94269	ZT278	chr19	chr18, chr20	ZT128_5cells	S3C16-A1	lost during isolation	3	0																0
S3C1604	IPO94269	ZT278	chr19	chr18, chr20	ZT128_5cells	S3C16-A1	lost during isolation	4	0																0
S3C1605	IPO94269	ZT278	chr19	chr18, chr20	ZT128_5cells	S3C16-A1	lost during isolation	5	0																0
S3C1606	IPO94269	ZT278	chr19	chr18, chr20	ZT128_5cells	S3C16-A1	2017-12-19	6	1	1	1	1	1	0	1	0	1				1	1	2		0	1
S3C1607	IPO94269	ZT278	chr19	chr18, chr20	ZT128_5cells	S3C16-A1	2017-12-19	7	0	1	1	0	1	1	1	0	1				2	2	2		0	1
S3C1608	IPO94269	ZT278	chr19	chr18, chr20	ZT128_5cells	S3C16-A1	2017-12-19	8	0	1	1	1	1	0	1	0	1				1	1	2		0	1
S3C101	IPO94269	ZT260	chr14	chr18, chr20	Coinocculation	S3C1-A1	2017-12-19	1	0	1	1	1	1	0	1	1	1				1	2	2		0	2
S3C102	IPO94269	ZT260	chr14	chr18, chr20	Coinocculation	S3C1-A1	2017-12-19	2	0	1	1	1	1	0	1	1	1				1	2	2		0	2
S3C103	IPO94269	ZT260	chr14	chr18, chr20	Coinocculation	S3C1-A1	2017-12-19	3	1	0	1	1	1	1	1	1	1				2	1	2		0	2
S3C104	IPO94269	ZT260	chr14	chr18, chr20	Coinocculation	S3C1-A1	2017-12-19	4	0	0	1	1	1	1	1	1	1				2	1	1		0	2
S3C105	IPO94269	ZT260	chr14	chr18, chr20	Coinocculation	S3C1-A1	2017-12-19	5	0	1	1	1	1	1	1	1	1				1	2	1		0	2
S3C106	IPO94269	ZT260	chr14	chr18, chr20	Coinocculation	S3C1-A1	2017-12-19	6	0	0	1	1	1	1	1	1	1				2	1	2		0	2
S3C107	IPO94269	ZT260	chr14	chr18, chr20	Coinocculation	S3C1-A1	2017-12-19	7	0	0	1	1	1	1	1	1	1				2	1	1		0	2
S3C108	IPO94269	ZT260	chr14	chr18, chr20	Coinocculation	S3C1-A1	2017-12-19	8	0	0	1	1	1	1	1	1	1				2	1	1		0	nd
S3C109	IPO94269	ZT260	chr14	chr18, chr20	Coinocculation	S3C1-A2	2017-12-19	1	0	0	1	1	1	1	1	1	1				2	1	2		0	nd
S3C110	IPO94269	ZT260	chr14	chr18, chr20	Coinocculation	S3C1-A2	2017-12-19	2	0	nd	nd	nd	nd	1	1	0	1				1	2	1		0	2
S3C111	IPO94269	ZT260	chr14	chr18, chr20	Coinocculation	S3C1-A2	2017-12-19	3	0	1	1	1	1	1	1	1	1				2	1	2		0	2
S3C112	IPO94269	ZT260	chr14	chr18, chr20	Coinocculation	S3C1-A2	2017-12-19	4	0	0	1	1	1	1	1	0	1				1	2	1		0	2
S3C113	IPO94269	ZT260	chr14	chr18, chr20	Coinocculation	S3C1-A2	lost during isolation	5	0																0
S3C114	IPO94269	ZT260	chr14	chr18, chr20	Coinocculation	S3C1-A2	2017-12-19	6	1	1	1	1	1	1	1	1	1				2	1	2		0	2
S3C115	IPO94269	ZT260	chr14	chr18, chr20	Coinocculation	S3C1-A2	2017-12-19	7	0	1	1	1	1	1	1	1	1				1	2	1		0	2
S3C116	IPO94269	ZT260	chr14	chr18, chr20	Coinocculation	S3C1-A2	2017-12-19	8	0	1	1	1	1	1	1	1	1				2	1	2		0	2
S3C201	IPO94269	ZT267	chr21	chr18, chr20	Coinocculation	S3C2-A1	lost during isolation	1	0																0
S3C202	IPO94269	ZT267	chr21	chr18, chr20	Coinocculation	S3C2-A1	lost during isolation	2	0																0
S3C203	IPO94269	ZT267	chr21	chr18, chr20	Coinocculation	S3C2-A1	lost during isolation	3	0																0
S3C204	IPO94269	ZT267	chr21	chr18, chr20	Coinocculation	S3C2-A1	2017-12-19	4	0	1	1	1	1	0	1	0	1				1	2	1		0	1
S3C205	IPO94269	ZT267	chr21	chr18, chr20	Coinocculation	S3C2-A1	2017-12-19	5	1	1	1	1	1	1	1	1	0				2	1	2		0	2
S3C206	IPO94269	ZT267	chr21	chr18, chr20	Coinocculation	S3C2-A1	2017-12-19	6	0	1	1	1	1	1	1	1	1				2	1	1		0	2
S3C207	IPO94269	ZT267	chr21	chr18, chr20	Coinocculation	S3C2-A1	2017-12-19	7	0	1	1	1	1	1	1	1	0				1	1	1		0	2
S3C208	IPO94269	ZT267	chr21	chr18, chr20	Coinocculation	S3C2-A1	lost during isolation	8	0																0
S3C209	IPO94269	ZT267	chr21	chr18, chr20	Coinocculation	S3C2-A2	2017-12-19	1	0	1	1	1	1	1	1	1	0				1	2	2		0	2
S3C210	IPO94269	ZT267	chr21	chr18, chr20	Coinocculation	S3C2-A2	lost during isolation	2	0																0
S3C211	IPO94269	ZT267	chr21	chr18, chr20	Coinocculation	S3C2-A2	2017-12-19	3	0	1	1	1	1	1	1	1	0				2	2	2		0	2
S3C212	IPO94269	ZT267	chr21	chr18, chr20	Coinocculation	S3C2-A2	2017-12-19	4	0	1	1	1	1	1	1	1	1				nd	2	2		0	2
S3C213	IPO94269	ZT267	chr21	chr18, chr20	Coinocculation	S3C2-A2	lost during isolation	5	0																0
S3C214	IPO94269	ZT267	chr21	chr18, chr20	Coinocculation	S3C2-A2	2017-12-19	6	0	1	1	1	1	1	1	1	1				2	2	2		0	2
S3C215	IPO94269	ZT267	chr21	chr18, chr20	Coinocculation	S3C2-A2	2017-12-19	7	0	1	1	1	1	1	0	1	0				1	1	1		0	2
S3C216	IPO94269	ZT267	chr21	chr18, chr20	Coinocculation	S3C2-A2	2017-12-19	8	1	1	1	1	1	0	1	0	1				2	1	2		0	2
S3C301	IPO94269	ZT270	chr16	chr18, chr20	Coinocculation	S3C3-A1	2017-12-19	1	0	1	1	0	1	1	1	1	1				1	2	1		0	2
S3C302	IPO94269	ZT270	chr16	chr18, chr20	Coinocculation	S3C3-A1	lost during isolation	2	0																0
S3C303	IPO94269	ZT270	chr16	chr18, chr20	Coinocculation	S3C3-A1	2017-12-19	3	0	1	1	1	1	0	1	1	1				nd	nd	nd		0	2
S3C304	IPO94269	ZT270	chr16	chr18, chr20	Coinocculation	S3C3-A1	2017-12-19	4	0	1	1	1	1	0	1	1	1				2	1	2		0	2
S3C305	IPO94269	ZT270	chr16	chr18, chr20	Coinocculation	S3C3-A1	2017-12-19	5	0	1	1	1	1	0	1	1	1				2	1	2		0	2
S3C306	IPO94269	ZT270	chr16	chr18, chr20	Coinocculation	S3C3-A1	2017-12-19	6	1	1	1	0	1	0	1	1	1				1	1	2		0	2
S3C307	IPO94269	ZT270	chr16	chr18, chr20	Coinocculation	S3C3-A1	2017-12-19	7	0	1	1	0	1	1	1	1	1				1	1	2		0	2
S3C308	IPO94269	ZT270	chr16	chr18, chr20	Coinocculation	S3C3-A1	lost during isolation	8	0																0
S3C309	IPO94269	ZT270	chr16	chr18, chr20	Coinocculation	S3C3-A2	2017-12-19	1	0	1	1	1	1	0	1	1	1	2	1	1	2	2	1	2	1	1		1	1			0	0	0	0	1	1	1	1	2	1
S3C310	IPO94269	ZT270	chr16	chr18, chr20	Coinocculation	S3C3-A2	2017-12-19	2	0	1	1	1	1	1	1	0	1	1	1	1	1	1	1	3	1	nd		1	1			0	0	0	0	1	1	1	2	2	1
S3C311	IPO94269	ZT270	chr16	chr18, chr20	Coinocculation	S3C3-A2	2017-12-19	3	0	1	1	1	1	0	1	0	1	1	2	2	1	1	2	4	1	1		1	1			0	0	0	0	2	2	1	2	1	2
S3C312	IPO94269	ZT270	chr16	chr18, chr20	Coinocculation	S3C3-A2	2017-12-19	4	0	1	1	1	1	0	1	0	1	1	2	2	1	1	2	4	1	1		1	1			0	0	0	0	2	2	1	2	1	2
S3C313	IPO94269	ZT270	chr16	chr18, chr20	Coinocculation	S3C3-A2	2017-12-19	5	1	1	1	1	1	1	1	0	1	1	1	1	1	1	1	3	1	1		1	1			0	0	0	0	1	1	1	2	2	1
S3C314	IPO94269	ZT270	chr16	chr18, chr20	Coinocculation	S3C3-A2	2017-12-19	6	0	1	1	1	1	1	1	1	1	2	2	2	2	2	2	1	1	1		1	1			0	0	0	0	2	2	1	1	1	2
S3C315	IPO94269	ZT270	chr16	chr18, chr20	Coinocculation	S3C3-A2	2017-12-19	7	0	1	1	1	1	0	1	1	1	2	1	1	2	2	1	2	1	1		1	1			0	0	0	0	1	1	1	1	2	1
S3C316	IPO94269	ZT270	chr16	chr18, chr20	Coinocculation	S3C3-A2	2017-12-19	8	0	1	1	1	1	1	1	1	1	2	2	2	2	2	2	1	1	1		1	1			0	0	0	0	2	2	1	1	1	2
S3C401	IPO94269	Zt271	chr17	chr18, chr20	Coinocculation	S3C4-A1	2017-12-19	1	0	1	0	1	0	1	1	1	1				1	1	2		0	2
S3C402	IPO94269	Zt271	chr17	chr18, chr20	Coinocculation	S3C4-A1	lost during isolation	2	0																0
S3C403	IPO94269	Zt271	chr17	chr18, chr20	Coinocculation	S3C4-A1	2017-12-19	3	0	1	1	1	0	1	1	1	1				2	2	1		0	2
S3C404	IPO94269	Zt271	chr17	chr18, chr20	Coinocculation	S3C4-A1	lost during isolation	4	0																0
S3C405	IPO94269	Zt271	chr17	chr18, chr20	Coinocculation	S3C4-A1	lost during isolation	5	0																0
S3C406	IPO94269	Zt271	chr17	chr18, chr20	Coinocculation	S3C4-A1	2017-12-19	6	0	1	1	1	1	1	1	1	1				1	1	1		0	2
S3C407	IPO94269	Zt271	chr17	chr18, chr20	Coinocculation	S3C4-A1	2017-12-19	7	0	1	1	1	1	1	1	1	1				2	2	2		0	2
S3C408	IPO94269	Zt271	chr17	chr18, chr20	Coinocculation	S3C4-A1	2017-12-19	8	1	1	1	1	1	0	1	0	1				1	1	2		0	1
S3C409	IPO94269	Zt271	chr17	chr18, chr20	Coinocculation	S3C4-A2	2017-12-19	1	0	1	1	1	1	0	1	0	1				1	2	1		0	1
S3C410	IPO94269	Zt271	chr17	chr18, chr20	Coinocculation	S3C4-A2	2017-12-19	2	0	nd	nd	nd	nd	0	1	0	1				1	2	1		0	1
S3C411	IPO94269	Zt271	chr17	chr18, chr20	Coinocculation	S3C4-A2	2017-12-19	3	1	1	1	1	1	0	1	0	1				1	1	2		0	1
S3C412	IPO94269	Zt271	chr17	chr18, chr20	Coinocculation	S3C4-A2	lost during isolation	4	0																0
S3C413	IPO94269	Zt271	chr17	chr18, chr20	Coinocculation	S3C4-A2	lost during isolation	5	0																0
S3C414	IPO94269	Zt271	chr17	chr18, chr20	Coinocculation	S3C4-A2	lost during isolation	6	0																0
S3C415	IPO94269	Zt271	chr17	chr18, chr20	Coinocculation	S3C4-A2	lost during isolation	7	0																0
S3C416	IPO94269	Zt271	chr17	chr18, chr20	Coinocculation	S3C4-A2	lost during isolation	8	0																0
S3C501	IPO94269	Zt278	chr19	chr18, chr20	Coinocculation	S3C5-A1	2017-12-19	1	0	nd	nd	nd	nd	0	0	1	1				2	2	2		0	2
S3C502	IPO94269	Zt278	chr19	chr18, chr20	Coinocculation	S3C5-A1	2017-12-19	2	0	1	1	1	1	0	0	1	1				2	1	1		0	2
S3C503	IPO94269	Zt278	chr19	chr18, chr20	Coinocculation	S3C5-A1	2017-12-19	3	1	1	1	1	1	1	0	1	1				1	1	2		0	2
S3C504	IPO94269	Zt278	chr19	chr18, chr20	Coinocculation	S3C5-A1	lost during isolation	4	0																0
S3C505	IPO94269	Zt278	chr19	chr18, chr20	Coinocculation	S3C5-A1	lost during isolation	5	0																0
S3C506	IPO94269	Zt278	chr19	chr18, chr20	Coinocculation	S3C5-A1	lost during isolation	6	0																0
S3C507	IPO94269	Zt278	chr19	chr18, chr20	Coinocculation	S3C5-A1	lost during isolation	7	0																0
S3C508	IPO94269	Zt278	chr19	chr18, chr20	Coinocculation	S3C5-A1	lost during isolation	8	0																0
S3C509	IPO94269	Zt278	chr19	chr18, chr20	Coinocculation	S3C5-A2	lost during isolation	1	0																0
S3C510	IPO94269	Zt278	chr19	chr18, chr20	Coinocculation	S3C5-A2	lost during isolation	2	0																0
S3C511	IPO94269	Zt278	chr19	chr18, chr20	Coinocculation	S3C5-A2	lost during isolation	3	0																0
S3C512	IPO94269	Zt278	chr19	chr18, chr20	Coinocculation	S3C5-A2	lost during isolation	4	0																0
S3C513	IPO94269	Zt278	chr19	chr18, chr20	Coinocculation	S3C5-A2	lost during isolation	5	0																0
S3C514	IPO94269	Zt278	chr19	chr18, chr20	Coinocculation	S3C5-A2	lost during isolation	6	0																0
S3C515	IPO94269	Zt278	chr19	chr18, chr20	Coinocculation	S3C5-A2	lost during isolation	7	0																0
S3C516	IPO94269	Zt278	chr19	chr18, chr20	Coinocculation	S3C5-A2	lost during isolation	8	0																0
S3C601	IPO94269	Zt279	chr20	chr18	Coinocculation	S3C6-A1	lost during isolation	1	0																0
S3C602	IPO94269	Zt279	chr20	chr18	Coinocculation	S3C6-A1	lost during isolation	2	0																0
S3C603	IPO94269	Zt279	chr20	chr18	Coinocculation	S3C6-A1	lost during isolation	3	0																0
S3C604	IPO94269	Zt279	chr20	chr18	Coinocculation	S3C6-A1	lost during isolation	4	0																0
S3C605	IPO94269	Zt279	chr20	chr18	Coinocculation	S3C6-A1	lost during isolation	5	0																0
S3C606	IPO94269	Zt279	chr20	chr18	Coinocculation	S3C6-A1	lost during isolation	6	0																0
S3C607	IPO94269	Zt279	chr20	chr18	Coinocculation	S3C6-A1	lost during isolation	7	0																0
S3C608	IPO94269	Zt279	chr20	chr18	Coinocculation	S3C6-A1	lost during isolation	8	0																0
S4C101	IPO94269	ZT260	chr14	chr18, chr20	Coinocculation	S4C1_A1	2018-02-02	1	0	0	1	1	1	nd	nd	nd	nd	2	2	1	1	2	1	3	1	2						1	1	1	1	0	2	2	1	1	1
S4C102	IPO94269	ZT260	chr14	chr18, chr20	Coinocculation	S4C1_A1	2018-02-02	2	0	1	1	1	1	1	1	1	1	2	2	2	2	1	1	4	1	2						1	1	1	1	1	2	2	1	1	1
S4C103	IPO94269	ZT260	chr14	chr18, chr20	Coinocculation	S4C1_A1	2018-02-02	3	0	1	1	1	1	1	1	1	1	2	2	2	2	1	1	4	1	2						1	1	1	1	1	2	2	1	1	1
S4C104	IPO94269	ZT260	chr14	chr18, chr20	Coinocculation	S4C1_A1	2018-02-02	4	0	0	1	1	1	1	1	1	1	2	2	1	1	2	1	3	1	2						1	1	1	1	0	2	2	1	1	1
S4C105	IPO94269	ZT260	chr14	chr18, chr20	Coinocculation	S4C1_A1	2018-02-02	5	0	1	1	1	1	1	1	1	1	1	1	1	2	2	2	2	1	2						1	1	1	1	1	1	1	2	2	2
S4C106	IPO94269	ZT260	chr14	chr18, chr20	Coinocculation	S4C1_A1	2018-02-02	6	1	1	1	1	1	1	1	1	1	1	1	1	2	2	2	2	1	2						1	1	1	1	1	1	1	2	2	2
S4C107	IPO94269	ZT260	chr14	chr18, chr20	Coinocculation	S4C1_A1	2018-02-02	7	0	nd	nd	nd	nd	1	1	1	1	1	1	2	1	1	2	1	1	2						1	1	1	1	0	1	1	2	2	2
S4C108	IPO94269	ZT260	chr14	chr18, chr20	Coinocculation	S4C1_A1	2018-02-02	8	0	0	1	1	1	1	0	1	1	1	1	2	nd	1	2	1	1	nd						1	1	1	1	0	1	1	2	2	2
S4C1301	IPO94269	ZT279	Chr19	chr18, chr20	ZT278_6d	S4C13_A1	2018-02-02	1	1	1	1	1	1	0	1	0	1				1	1	1		0	1
S4C1302	IPO94269	ZT279	Chr19	chr18, chr20	ZT278_6d	S4C13_A1	2018-02-02	2	0	1	1	1	1	0	1	0	1				1	1	2		0	1
S4C1303	IPO94269	ZT279	Chr19	chr18, chr20	ZT278_6d	S4C13_A1	2018-02-02	3	0	1	1	1	1	0	1	0	1				2	2	2		0	1
S4C1304	IPO94269	ZT279	Chr19	chr18, chr20	ZT278_6d	S4C13_A1	2018-02-02	4	0	1	1	1	1	0	1	0	1				1	1	2		0	1
S4C1305	IPO94269	ZT279	Chr19	chr18, chr20	ZT278_6d	S4C13_A1	2018-02-02	5	0	nd	nd	0	nd	0	1	0	1				2	2	2		0	1
S4C1306	IPO94269	ZT279	Chr19	chr18, chr20	ZT278_6d	S4C13_A1	2018-02-02	6	0	nd	nd	0	nd	1	1	1	1				1	1	1		0	1
S4C1307	IPO94269	ZT279	Chr19	chr18, chr20	ZT278_6d	S4C13_A1	2018-02-02	7	0	1	1	1	1	1	1	1	1				2	2	1		0	1
S4C1308	IPO94269	ZT279	Chr19	chr18, chr20	ZT278_6d	S4C13_A1	lost during isolation	8	0																0
S4C1601	IPO94269	ZT279	Chr19	chr18, chr20	Zt128_5cells	S4C16_A1	lost during isolation	1	0																0
S4C1602	IPO94269	ZT279	Chr19	chr18, chr20	Zt128_5cells	S4C16_A1	2018-02-02	2	0	0	1	1	1	0	1	1	1				2	2	2		0	2
S4C1603	IPO94269	ZT279	Chr19	chr18, chr20	Zt128_5cells	S4C16_A1	2018-02-02	3	0	0	1	1	1	1	1	0	1				1	1	2		0	1
S4C1604	IPO94269	ZT279	Chr19	chr18, chr20	Zt128_5cells	S4C16_A1	2018-02-02	4	0	0	1	1	1	0	1	1	1				1	2	2		0	1
S4C1605	IPO94269	ZT279	Chr19	chr18, chr20	Zt128_5cells	S4C16_A1	2018-02-02	5	0	0	1	1	1	1	1	1	1				2	1	1		0	1
S4C1606	IPO94269	ZT279	Chr19	chr18, chr20	Zt128_5cells	S4C16_A1	2018-02-02	6	1	0	1	1	1	1	1	1	1				2	1	1		0	1
S4C1607	IPO94269	ZT279	Chr19	chr18, chr20	Zt128_5cells	S4C16_A1	2018-02-02	7	0	0	1	1	1	0	1	0	1				nd	2	1		0	1
S4C1608	IPO94269	ZT279	Chr19	chr18, chr20	Zt128_5cells	S4C16_A1	2018-02-02	8	0	0	1	1	1	1	1	0	1				1	nd	2		0	1
S4C1801	IPO94269	ZT279	Chr19	chr18, chr20	ZT128_6d	S4C18_A1	2018-02-02	1	0	0	1	1	0	0	1	0	1				2	1	2		0	2
S4C1802	IPO94269	ZT279	Chr19	chr18, chr20	ZT128_6d	S4C18_A1	lost during isolation	2	0																0
S4C1803	IPO94269	ZT279	Chr19	chr18, chr20	ZT128_6d	S4C18_A1	2018-02-02	3	0	0	1	1	1	1	0	0	1				2	1	1		0	2
S4C1804	IPO94269	ZT279	Chr19	chr18, chr20	ZT128_6d	S4C18_A1	2018-02-02	4	0	0	1	1	0	1	1	1	1				1	2	2		0	2
S4C1805	IPO94269	ZT279	Chr19	chr18, chr20	ZT128_6d	S4C18_A1	2018-02-02	5	1	0	1	1	1	1	0	0	1				1	1	1		0	2
S4C1806	IPO94269	ZT279	Chr19	chr18, chr20	ZT128_6d	S4C18_A1	2018-02-02	6	0	0	1	1	0	1	1	1	1				1	2	2		0	2
S4C1807	IPO94269	ZT279	Chr19	chr18, chr20	ZT128_6d	S4C18_A1	2018-02-02	7	0	0	1	1	0	0	1	0	1				nd	1	2		0	2
S4C1808	IPO94269	ZT279	Chr19	chr18, chr20	ZT128_6d	S4C18_A1	2018-02-02	8	0	0	1	1	1	1	0	1	1				1	2	1		0	2
S4C301	IPO94269	ZT270	Chr16	chr18, chr20	Coinocculation	S4C3_A1	2018-02-02	1	0	1	1	0	1	1	0	1	1				1	1	2		0	2
S4C302	IPO94269	ZT270	Chr16	chr18, chr20	Coinocculation	S4C3_A1	2018-02-02	2	0	1	1	0	1	0	1	1	1				2	2	2		0	2
S4C303	IPO94269	ZT270	Chr16	chr18, chr20	Coinocculation	S4C3_A1	2018-02-02	3	0	1	1	1	1	nd	nd	nd	nd				1	2	1		0	2
S4C304	IPO94269	ZT270	Chr16	chr18, chr20	Coinocculation	S4C3_A1	2018-02-02	4	0	1	1	0	1	0	1	1	1				2	2	2		0	2
S4C305	IPO94269	ZT270	Chr16	chr18, chr20	Coinocculation	S4C3_A1	lost during isolation	5	0																0
S4C306	IPO94269	ZT270	Chr16	chr18, chr20	Coinocculation	S4C3_A1	2018-02-02	6	1	1	1	1	1	1	1	1	1				2	1	1		0	2
S4C307	IPO94269	ZT270	Chr16	chr18, chr20	Coinocculation	S4C3_A1	2018-02-02	7	0	1	1	0	1	1	0	1	1				1	1	2		0	2
S4C308	IPO94269	ZT270	Chr16	chr18, chr20	Coinocculation	S4C3_A1	2018-02-02	8	0	1	1	1	1	1	1	1	1				2	1	1		0	2
S4C309	IPO94269	ZT270	Chr16	chr18, chr20	Coinocculation	S4C3_A2	2018-02-02	1	0	1	1	1	0	1	1	1	1				2	2	1		0	2
S4C310	IPO94269	ZT270	Chr16	chr18, chr20	Coinocculation	S4C3_A2	2018-02-02	2	1	1	1	1	1	1	1	1	1				2	1	2		0	2
S4C311	IPO94269	ZT270	Chr16	chr18, chr20	Coinocculation	S4C3_A2	2018-02-02	3	0	1	1	0	1	1	0	1	1				1	1	2		0	2
S4C312	IPO94269	ZT270	Chr16	chr18, chr20	Coinocculation	S4C3_A2	2018-02-02	4	0	nd	nd	nd	nd	nd	nd	nd	nd				nd	nd	nd		0	nd
S4C313	IPO94269	ZT270	Chr16	chr18, chr20	Coinocculation	S4C3_A2	2018-02-02	5	0	1	1	1	1	1	1	1	1				1	1	2		0	2
S4C314	IPO94269	ZT270	Chr16	chr18, chr20	Coinocculation	S4C3_A2	2018-02-02	6	0	1	1	1	0	1	1	1	1				2	2	1		0	2
S4C315	IPO94269	ZT270	Chr16	chr18, chr20	Coinocculation	S4C3_A2	2018-02-02	7	0	1	1	0	1	1	1	1	1				1	1	2		0	2
S4C316	IPO94269	ZT270	Chr16	chr18, chr20	Coinocculation	S4C3_A2	2018-02-02	8	0	1	1	0	1	1	1	1	1				1	2	1		0	2
S4C317	IPO94269	ZT270	Chr16	chr18, chr20	Coinocculation	S4C3_A3	2018-02-02	1	0	1	1	0	1	1	1	1	1				1	1	2		0	2
S4C318	IPO94269	ZT270	Chr16	chr18, chr20	Coinocculation	S4C3_A3	2018-02-02	2	0	1	1	0	1	1	1	1	1				1	2	1		0	nd
S4C319	IPO94269	ZT270	Chr16	chr18, chr20	Coinocculation	S4C3_A3	2018-02-02	3	1	1	1	0	1	1	1	1	1				2	1	2		0	2
S4C320	IPO94269	ZT270	Chr16	chr18, chr20	Coinocculation	S4C3_A3	2018-02-02	4	0	1	1	1	1	1	1	1	1				nd	nd	1		0	2
S4C321	IPO94269	ZT270	Chr16	chr18, chr20	Coinocculation	S4C3_A3	lost during isolation	5	0																0
S4C322	IPO94269	ZT270	Chr16	chr18, chr20	Coinocculation	S4C3_A3	2018-02-02	6	0	nd	nd	nd	nd	nd	nd	nd	nd				nd	nd	nd		0	nd
S4C323	IPO94269	ZT270	Chr16	chr18, chr20	Coinocculation	S4C3_A3	2018-02-02	7	0	1	1	0	1	1	1	1	1				2	1	2		0	2
S4C324	IPO94269	ZT270	Chr16	chr18, chr20	Coinocculation	S4C3_A3	2018-02-02	8	0	1	1	0	1	1	1	1	1				1	2	1		0	2
S4C325	IPO94269	ZT270	Chr16	chr18, chr20	Coinocculation	S4C3_A4	2018-02-02	1	0	1	1	0	1	1	1	0	1				1	1	2		0	1
S4C326	IPO94269	ZT270	Chr16	chr18, chr20	Coinocculation	S4C3_A4	lost during isolation	2	0																0
S4C327	IPO94269	ZT270	Chr16	chr18, chr20	Coinocculation	S4C3_A4	2018-02-02	3	0	1	1	0	1	1	1	1	1				1	2	2		0	2
S4C328	IPO94269	ZT270	Chr16	chr18, chr20	Coinocculation	S4C3_A4	2018-02-02	4	0	1	1	0	1	0	1	0	1				Mix	1	1		0	1
S4C329	IPO94269	ZT270	Chr16	chr18, chr20	Coinocculation	S4C3_A4	2018-02-02	5	0	1	1	0	1	1	1	1	1				2	1	2		0	2
S4C330	IPO94269	ZT270	Chr16	chr18, chr20	Coinocculation	S4C3_A4	2018-02-02	6	0	1	1	0	1	0	1	0	1				1	1	1		0	1
S4C331	IPO94269	ZT270	Chr16	chr18, chr20	Coinocculation	S4C3_A4	2018-02-02	7	0	1	1	0	1	1	1	1	1				2	1	2		0	2
S4C332	IPO94269	ZT270	Chr16	chr18, chr20	Coinocculation	S4C3_A4	2018-02-02	8	1	1	1	0	1	1	1	1	1				1	2	2		0	2
S4C401	IPO94269	ZT271	Chr17	chr18, chr20	Coinocculation	S4C4_A1	2018-02-02	1	0	0	1	1	0	1	1	1	1				2	2	1		0	2
S4C402	IPO94269	ZT271	Chr17	chr18, chr20	Coinocculation	S4C4_A1	2018-02-02	2	1	1	1	1	1	1	1	1	1				2	2	2		0	2
S4C403	IPO94269	ZT271	Chr17	chr18, chr20	Coinocculation	S4C4_A1	2018-02-02	3	0	0	1	1	1	1	1	1	1				1	1	2		0	2
S4C404	IPO94269	ZT271	Chr17	chr18, chr20	Coinocculation	S4C4_A1	2018-02-02	4	0	1	1	1	0	1	1	1	1				nd	1	1		0	2
S4C405	IPO94269	ZT271	Chr17	chr18, chr20	Coinocculation	S4C4_A1	2018-02-02	5	0	1	1	1	1	1	1	1	1				2	2	2		0	2
S4C406	IPO94269	ZT271	Chr17	chr18, chr20	Coinocculation	S4C4_A1	2018-02-02	6	0	0	1	1	0	nd	nd	nd	nd				1	2	2		0	2
S4C407	IPO94269	ZT271	Chr17	chr18, chr20	Coinocculation	S4C4_A1	2018-02-02	7	0	0	1	1	1	1	1	1	1				1	1	1		0	2
S4C408	IPO94269	ZT271	Chr17	chr18, chr20	Coinocculation	S4C4_A1	2018-02-02	8	0	1	1	1	0	1	1	1	1				1	1	2		0	2
S4C409	IPO94269	ZT271	Chr17	chr18, chr20	Coinocculation	S4C4_A2	lost during isolation	1	0																0
S4C410	IPO94269	ZT271	Chr17	chr18, chr20	Coinocculation	S4C4_A2	lost during isolation	2	0																0
S4C411	IPO94269	ZT271	Chr17	chr18, chr20	Coinocculation	S4C4_A2	lost during isolation	3	0																0
S4C412	IPO94269	ZT271	Chr17	chr18, chr20	Coinocculation	S4C4_A2	lost during isolation	4	0																0
S4C413	IPO94269	ZT271	Chr17	chr18, chr20	Coinocculation	S4C4_A2	lost during isolation	5	0																0
S4C414	IPO94269	ZT271	Chr17	chr18, chr20	Coinocculation	S4C4_A2	lost during isolation	6	0																0
S4C415	IPO94269	ZT271	Chr17	chr18, chr20	Coinocculation	S4C4_A2	lost during isolation	7	0																0
S4C416	IPO94269	ZT271	Chr17	chr18, chr20	Coinocculation	S4C4_A2	lost during isolation	8	0																0
S4C501	IPO94269	ZT278	Chr19	chr18, chr20	Coinocculation	S4C5_A1	2018-02-02	1	0	1	1	1	1	0	1	0	1				1	1	1		0	1
S4C502	IPO94269	ZT278	Chr19	chr18, chr20	Coinocculation	S4C5_A1	2018-02-02	2	0	1	1	1	1	0	1	0	1				nd	1	1		0	1
S4C503	IPO94269	ZT278	Chr19	chr18, chr20	Coinocculation	S4C5_A1	2018-02-02	3	0	1	1	1	1	0	1	1	1				nd	2	2		0	1
S4C504	IPO94269	ZT278	Chr19	chr18, chr20	Coinocculation	S4C5_A1	2018-02-02	4	0	1	1	1	1	1	1	0	1				nd	2	2		0	1
S4C505	IPO94269	ZT278	Chr19	chr18, chr20	Coinocculation	S4C5_A1	2018-02-02	5	1	1	1	1	1	1	1	1	1				2	1	1		0	1
S4C506	IPO94269	ZT278	Chr19	chr18, chr20	Coinocculation	S4C5_A1	2018-02-02	6	0	1	1	1	1	1	1	0	1				2	2	2		0	1
S4C507	IPO94269	ZT278	Chr19	chr18, chr20	Coinocculation	S4C5_A1	lost during isolation	7	0																0
S4C508	IPO94269	ZT278	Chr19	chr18, chr20	Coinocculation	S4C5_A1	2018-02-02	8	0	1	1	1	1	1	1	1	1				2	1	1		0	nd
S4C509	IPO94269	ZT278	Chr19	chr18, chr20	Coinocculation	S4C5_A2	2018-02-02	1	0	1	1	1	1	1	0	1	1				1	1	1		0	2
S4C510	IPO94269	ZT278	Chr19	chr18, chr20	Coinocculation	S4C5_A2	2018-02-02	2	0	1	1	1	1	1	1	1	1				nd	nd	2		0	2
S4C511	IPO94269	ZT278	Chr19	chr18, chr20	Coinocculation	S4C5_A2	2018-02-02	3	0	1	1	1	1	1	0	1	1				nd	2	1		0	2
S4C512	IPO94269	ZT278	Chr19	chr18, chr20	Coinocculation	S4C5_A2	2018-02-02	4	0	1	1	1	1	nd	nd	nd	nd				nd	2	2		0	2
S4C513	IPO94269	ZT278	Chr19	chr18, chr20	Coinocculation	S4C5_A2	2018-02-02	5	0	1	1	1	1	1	1	1	1				1	1	2		0	2
S4C514	IPO94269	ZT278	Chr19	chr18, chr20	Coinocculation	S4C5_A2	2018-02-02	6	0	1	1	1	1	1	0	1	1				2	1	2		0	2
S4C515	IPO94269	ZT278	Chr19	chr18, chr20	Coinocculation	S4C5_A2	2018-02-02	7	0	nd	1	1	1	1	1	1	1				2	2	2		0	2
S4C516	IPO94269	ZT278	Chr19	chr18, chr20	Coinocculation	S4C5_A2	2018-02-02	8	1	1	1	1	0	1	1	1	1				2	1	1		0	2
S4C517	IPO94269	ZT278	Chr19	chr18, chr20	Coinocculation	S4C5_A3	2018-02-02	1	0	1	1	1	1	1	1	0	1				2	1	1		0	1
S4C518	IPO94269	ZT278	Chr19	chr18, chr20	Coinocculation	S4C5_A3	2018-02-02	2	0	1	1	1	1	0	1	1	1				1	2	2		0	1
S4C519	IPO94269	ZT278	Chr19	chr18, chr20	Coinocculation	S4C5_A3	2018-02-02	3	0	1	1	1	1	1	1	0	1				1	2	2		0	1
S4C520	IPO94269	ZT278	Chr19	chr18, chr20	Coinocculation	S4C5_A3	2018-02-02	4	0	1	1	1	1	0	1	1	1				2	1	1		0	1
S4C521	IPO94269	ZT278	Chr19	chr18, chr20	Coinocculation	S4C5_A3	2018-02-02	5	0	1	1	1	1	0	1	1	1				2	1	1		0	1
S4C522	IPO94269	ZT278	Chr19	chr18, chr20	Coinocculation	S4C5_A3	2018-02-02	6	1	1	1	1	1	0	1	1	1				nd	nd	nd		0	1
S4C523	IPO94269	ZT278	Chr19	chr18, chr20	Coinocculation	S4C5_A3	2018-02-02	7	0	1	1	1	1	0	1	0	1				1	1	1		0	1
S4C524	IPO94269	ZT278	Chr19	chr18, chr20	Coinocculation	S4C5_A3	2018-02-02	8	0	1	1	1	1	0	1	1	1				2	1	1		0	1
S4C701	IPO94269	ZT290	Chr18	chr20	Coinocculation	S4C7_A1	2018-02-02	1	0	1	1	1	1	0	1	1	1	1	2	1	1	2	1	4	1	2						0	0	1	1	1	1	2	1	2	1
S4C702	IPO94269	ZT290	Chr18	chr20	Coinocculation	S4C7_A1	2018-02-02	2	0	1	1	1	1	0	1	1	1	1	1	2	2	1	1	2	1	2						0	0	1	1	1	1	2	2	2	1
S4C703	IPO94269	ZT290	Chr18	chr20	Coinocculation	S4C7_A1	2018-02-02	3	0	1	1	1	1	0	1	1	1	2	2	1	1	1	2	3	1	2						0	0	1	1	2	2	1	2	1	2
S4C704	IPO94269	ZT290	Chr18	chr20	Coinocculation	S4C7_A1	2018-02-02	4	0	1	1	1	1	0	1	1	1	1	2	1	1	2	1	4	1	2						0	0	1	1	1	1	2	1	2	1
S4C705	IPO94269	ZT290	Chr18	chr20	Coinocculation	S4C7_A1	2018-02-02	5	0	1	1	1	1	0	1	1	1	2	2	1	1	1	2	3	1	2						0	0	1	1	2	2	1	2	1	2
S4C706	IPO94269	ZT290	Chr18	chr20	Coinocculation	S4C7_A1	2018-02-02	6	0	1	1	1	1	0	1	1	1	1	1	2	2	1	1	2	1	2						0	0	1	1	1	1	2	2	2	1
S4C707	IPO94269	ZT290	Chr18	chr20	Coinocculation	S4C7_A1	2018-02-02	7	0	1	1	1	1	0	1	0	1	2	1	2	2	2	2	1	1	2						0	0	0	0	2	2	1	1	1	2
S4C708	IPO94269	ZT290	Chr18	chr20	Coinocculation	S4C7_A1	2018-02-02	8	1	1	1	1	1	0	1	0	1	2	1	2	2	2	2	1	1	2						0	0	0	0	2	2	1	1	1	2
S4C709	IPO94269	ZT290	Chr18	chr20	Coinocculation	S4C7_A2	2018-02-02	1	0	1	1	1	1	0	1	1	1				1	1	1		0	2
S4C710	IPO94269	ZT290	Chr18	chr20	Coinocculation	S4C7_A2	2018-02-02	2	0	1	1	1	1	0	1	1	1				1	2	1		0	2
S4C711	IPO94269	ZT290	Chr18	chr20	Coinocculation	S4C7_A2	lost during isolation	3	0																0
S4C712	IPO94269	ZT290	Chr18	chr20	Coinocculation	S4C7_A2	2018-02-02	4	0	1	1	1	1	0	1	1	1				1	2	2		0	2
S4C713	IPO94269	ZT290	Chr18	chr20	Coinocculation	S4C7_A2	2018-02-02	5	0	1	1	1	1	0	1	1	1				2	1	2		0	2
S4C714	IPO94269	ZT290	Chr18	chr20	Coinocculation	S4C7_A2	2018-02-02	6	1	1	1	1	1	0	1	1	1				2	1	2		0	2
S4C715	IPO94269	ZT290	Chr18	chr20	Coinocculation	S4C7_A2	2018-02-02	7	0	1	1	1	1	0	1	1	1				1	2	1		0	2
S4C716	IPO94269	ZT290	Chr18	chr20	Coinocculation	S4C7_A2	2018-02-02	8	0	1	1	1	1	0	1	1	1				2	1	1		0	2
S4C717	IPO94269	ZT290	Chr18	chr20	Coinocculation	S4C7_A3	2018-02-02	1	0	1	1	1	1	0	1	1	1	2	1	2	1	2	1	4	1	2						0	0	1	1	2	1	2	2	2	1
S4C718	IPO94269	ZT290	Chr18	chr20	Coinocculation	S4C7_A3	2018-02-02	2	0	1	1	1	1	0	1	1	1	1	2	1	1	2	2	3	1	2						0	0	1	1	1	2	1	1	3	2
S4C719	IPO94269	ZT290	Chr18	chr20	Coinocculation	S4C7_A3	2018-02-02	3	1	1	1	1	1	0	1	1	1	1	2	1	2	1	2	2	1	2						0	0	1	1	1	2	1	2	1	2
S4C720	IPO94269	ZT290	Chr18	chr20	Coinocculation	S4C7_A3	2018-02-02	4	0	1	1	1	1	0	1	1	1	2	1	2	1	2	1	4	1	2						0	0	1	1	2	1	2	2	2	1
S4C721	IPO94269	ZT290	Chr18	chr20	Coinocculation	S4C7_A3	2018-02-02	5	0	1	1	1	1	nd	nd	nd	nd	1	2	1	1	2	2	3	1	2						0	0	1	1	1	2	1	1	1	2
S4C722	IPO94269	ZT290	Chr18	chr20	Coinocculation	S4C7_A3	2018-02-02	6	0	1	1	1	1	0	1	1	1	1	2	1	2	1	2	2	1	2						0	0	1	1	1	2	1	2	1	2
S4C723	IPO94269	ZT290	Chr18	chr20	Coinocculation	S4C7_A3	2018-02-02	7	0	1	1	1	1	nd	nd	nd	0	2	1	2	2	1	1	1	1	2						0	0	1	1	2	1	2	1	2	1
S4C724	IPO94269	ZT290	Chr18	chr20	Coinocculation	S4C7_A3	2018-02-02	8	0	1	1	1	1	0	0	1	1	2	1	2	2	1	1	1	1	2						0	0	1	1	2	1	2	1	2	1
S4C725	IPO94269	ZT290	Chr18	chr20	Coinocculation	S4C7_A4	2018-02-02	1	0	1	1	1	1	0	1	1	1				2	1	1		0	2
S4C726	IPO94269	ZT290	Chr18	chr20	Coinocculation	S4C7_A4	2018-02-02	2	0	1	1	1	1	0	1	1	1				1	2	1		0	2
S4C727	IPO94269	ZT290	Chr18	chr20	Coinocculation	S4C7_A4	lost during isolation	3	0																0
S4C728	IPO94269	ZT290	Chr18	chr20	Coinocculation	S4C7_A4	2018-02-02	4	1	1	1	1	1	0	1	1	1				1	1	1		0	2
S4C729	IPO94269	ZT290	Chr18	chr20	Coinocculation	S4C7_A4	2018-02-02	5	0	1	1	1	1	0	1	1	1				2	1	2		0	2
S4C730	IPO94269	ZT290	Chr18	chr20	Coinocculation	S4C7_A4	2018-02-02	6	0	1	1	1	1	0	1	1	1				1	2	2		0	2
S4C731	IPO94269	ZT290	Chr18	chr20	Coinocculation	S4C7_A4	2018-02-02	7	0	nd	nd	nd	nd	0	1	1	1				2	1	2		0	2
S4C732	IPO94269	ZT290	Chr18	chr20	Coinocculation	S4C7_A4	2018-02-02	8	0	1	1	1	1	0	1	1	1				1	2	2		0	2
S4C801	IPO94269	Zt291	Chr15	chr18, chr20	Coinocculation	S4C8_A1	2018-02-02	1	0	1	1	1	1	0	1	0	1				1	2	2		0	1
S4C802	IPO94269	Zt291	Chr15	chr18, chr20	Coinocculation	S4C8_A1	2018-02-02	2	0	0	1	1	1	nd	nd	nd	nd				2	2	2		0	1
S4C803	IPO94269	Zt291	Chr15	chr18, chr20	Coinocculation	S4C8_A1	2018-02-02	3	0	1	1	1	1	0	1	0	1				1	2	1		0	1
S4C804	IPO94269	Zt291	Chr15	chr18, chr20	Coinocculation	S4C8_A1	2018-02-02	4	0	0	1	1	1	1	1	0	1				2	1	1		0	1
S4C805	IPO94269	Zt291	Chr15	chr18, chr20	Coinocculation	S4C8_A1	2018-02-02	5	0	0	1	1	1	1	1	0	1				2	1	1		0	1
S4C806	IPO94269	Zt291	Chr15	chr18, chr20	Coinocculation	S4C8_A1	2018-02-02	6	0	0	1	1	1	0	1	0	1				nd	nd	nd		0	1
S4C807	IPO94269	Zt291	Chr15	chr18, chr20	Coinocculation	S4C8_A1	2018-02-02	7	0	0	1	1	1	1	0	0	1				2	2	1		0	1
S4C808	IPO94269	Zt291	Chr15	chr18, chr20	Coinocculation	S4C8_A1	2018-02-02	8	1	0	1	1	1	0	1	0	1				1	1	1		0	1
S4C809	IPO94269	Zt291	Chr15	chr18, chr20	Coinocculation	S4C8_A2	lost during isolation	1	0																0
S4C810	IPO94269	Zt291	Chr15	chr18, chr20	Coinocculation	S4C8_A2	2018-02-02	2	0	1	1	1	1	1	1	0	0				2	2	2		0	1
S4C811	IPO94269	Zt291	Chr15	chr18, chr20	Coinocculation	S4C8_A2	2018-02-02	3	0	1	1	1	1	0	1	0	0				1	1	1		0	1
S4C812	IPO94269	Zt291	Chr15	chr18, chr20	Coinocculation	S4C8_A2	2018-02-02	4	0	1	1	1	1	1	1	0	0				2	2	1		0	1
S4C813	IPO94269	Zt291	Chr15	chr18, chr20	Coinocculation	S4C8_A2	lost during isolation	5	0																0
S4C814	IPO94269	Zt291	Chr15	chr18, chr20	Coinocculation	S4C8_A2	2018-02-02	6	0	1	1	1	1	nd	nd	nd	nd				2	1	2		0	1
S4C815	IPO94269	Zt291	Chr15	chr18, chr20	Coinocculation	S4C8_A2	2018-02-02	7	0	1	1	1	1	0	1	0	0				1	1	1		0	1
S4C816	IPO94269	Zt291	Chr15	chr18, chr20	Coinocculation	S4C8_A2	2018-02-02	8	1	1	1	1	1	1	1	0	0				2	2	2		0	1
S4C817	IPO94269	Zt291	Chr15	chr18, chr20	Coinocculation	S4C8_A3	2018-02-02	1	0	1	0	1	1	1	1	1	1				1	2	1		0	2
S4C818	IPO94269	Zt291	Chr15	chr18, chr20	Coinocculation	S4C8_A3	2018-02-02	2	0	1	0	1	0	1	1	1	1				2	2	2		0	2
S4C819	IPO94269	Zt291	Chr15	chr18, chr20	Coinocculation	S4C8_A3	2018-02-02	3	0	1	0	1	1	1	1	1	1				1	2	1		0	2
S4C820	IPO94269	Zt291	Chr15	chr18, chr20	Coinocculation	S4C8_A3	2018-02-02	4	0	1	1	1	1	1	1	1	1				2	1	2		0	2
S4C821	IPO94269	Zt291	Chr15	chr18, chr20	Coinocculation	S4C8_A3	2018-02-02	5	0	1	1	1	1	1	1	1	1				1	1	1		0	2
S4C822	IPO94269	Zt291	Chr15	chr18, chr20	Coinocculation	S4C8_A3	2018-02-02	6	0	nd	nd	nd	nd	nd	nd	nd	nd				nd	nd	nd		0	2
S4C823	IPO94269	Zt291	Chr15	chr18, chr20	Coinocculation	S4C8_A3	2018-02-02	7	0	1	1	1	1	1	1	1	1				2	1	2		0	2
S4C824	IPO94269	Zt291	Chr15	chr18, chr20	Coinocculation	S4C8_A3	2018-02-02	8	1	1	0	1	0	1	1	1	1				2	2	2		0	2
S4C825	IPO94269	Zt291	Chr15	chr18, chr20	Coinocculation	S4C8_A4	2018-02-02	1	0	1	1	1	1	1	1	0	1				1	1	1		0	1
S4C826	IPO94269	Zt291	Chr15	chr18, chr20	Coinocculation	S4C8_A4	2018-02-02	2	0	1	1	1	1	1	1	1	1				1	1	2		0	nd
S4C827	IPO94269	Zt291	Chr15	chr18, chr20	Coinocculation	S4C8_A4	2018-02-02	3	0	1	1	1	1	1	1	1	1				1	1	2		0	1
S4C828	IPO94269	Zt291	Chr15	chr18, chr20	Coinocculation	S4C8_A4	2018-02-02	4	0	1	1	1	1	1	1	1	1				1	1	2		0	1
S4C829	IPO94269	Zt291	Chr15	chr18, chr20	Coinocculation	S4C8_A4	2018-02-02	5	0	1	1	1	1	0	1	1	1				2	2	1		0	1
S4C830	IPO94269	Zt291	Chr15	chr18, chr20	Coinocculation	S4C8_A4	2018-02-02	6	0	1	1	1	1	0	1	0	1				2	2	2		0	1
S4C831	IPO94269	Zt291	Chr15	chr18, chr20	Coinocculation	S4C8_A4	2018-02-02	7	1	1	1	1	1	1	1	0	1				1	1	1		0	1
S4C832	IPO94269	Zt291	Chr15	chr18, chr20	Coinocculation	S4C8_A4	2018-02-02	8	0	1	1	1	1	1	1	1	1				1	1	2		0	1
S4C901	IPO94269	ZT244	-	chr18, chr20	Coinocculation	S4C9_A1	2018-02-02	1	0	nd	nd	nd	nd	1	1	1	1				1	1	2		0	2
S4C902	IPO94269	ZT244	-	chr18, chr20	Coinocculation	S4C9_A1	2018-02-02	2	1	1	1	1	1	1	1	1	1				1	2	1		0	2
S4C903	IPO94269	ZT244	-	chr18, chr20	Coinocculation	S4C9_A1	2018-02-02	3	0	1	1	1	1	1	1	1	1				1	2	1		0	2
S4C904	IPO94269	ZT244	-	chr18, chr20	Coinocculation	S4C9_A1	2018-02-02	4	0	1	1	1	1	1	1	1	1				nd	1	2		0	2
S4C905	IPO94269	ZT244	-	chr18, chr20	Coinocculation	S4C9_A1	2018-02-02	5	0	1	1	1	1	1	1	1	1				2	2	1		0	2
S4C906	IPO94269	ZT244	-	chr18, chr20	Coinocculation	S4C9_A1	2018-02-02	6	0	1	1	1	1	1	1	1	1				1	2	2		0	2
S4C907	IPO94269	ZT244	-	chr18, chr20	Coinocculation	S4C9_A1	lost during isolation	7	0																0
S4C908	IPO94269	ZT244	-	chr18, chr20	Coinocculation	S4C9_A1	lost during isolation	8	0																0
S4C909	IPO94269	ZT244	-	chr18, chr20	Coinocculation	S4C9_A2	2018-02-02	1	0	1	1	1	1	1	1	1	1				1	1	2		0	2
S4C910	IPO94269	ZT244	-	chr18, chr20	Coinocculation	S4C9_A2	2018-02-02	2	0	1	1	1	1	1	1	1	1				1	1	2		0	2
S4C911	IPO94269	ZT244	-	chr18, chr20	Coinocculation	S4C9_A2	2018-02-02	3	0	1	1	1	1	1	1	1	1				1	2	1		0	2
S4C912	IPO94269	ZT244	-	chr18, chr20	Coinocculation	S4C9_A2	2018-02-02	4	0	1	1	1	1	1	1	1	1				2	1	1		0	2
S4C913	IPO94269	ZT244	-	chr18, chr20	Coinocculation	S4C9_A2	2018-02-02	5	0	nd	nd	nd	1	1	1	1	1				2	1	1		0	nd
S4C914	IPO94269	ZT244	-	chr18, chr20	Coinocculation	S4C9_A2	2018-02-02	6	0	1	1	1	1	nd	nd	1	1				nd	nd	nd		0	nd
S4C915	IPO94269	ZT244	-	chr18, chr20	Coinocculation	S4C9_A2	2018-02-02	7	0	nd	nd	nd	1	1	1	1	1				1	2	2		0	2
S4C916	IPO94269	ZT244	-	chr18, chr20	Coinocculation	S4C9_A2	2018-02-02	8	1	1	1	1	1	1	1	1	1				2	2	2		0	2
S4C917	IPO94269	ZT244	-	chr18, chr20	Coinocculation	S4C9_A3	2018-02-02	1	0	nd	nd	nd	nd	nd	nd	1	1				nd	2	2		0	nd
S4C918	IPO94269	ZT244	-	chr18, chr20	Coinocculation	S4C9_A3	2018-02-02	2	0	1	1	0	1	1	1	1	1				1	1	1		0	2
S4C919	IPO94269	ZT244	-	chr18, chr20	Coinocculation	S4C9_A3	2018-02-02	3	0	1	1	0	1	nd	nd	nd	nd				1	1	1		0	2
S4C920	IPO94269	ZT244	-	chr18, chr20	Coinocculation	S4C9_A3	2018-02-02	4	0	nd	nd	nd	nd	nd	nd	nd	nd				2	2	2		0	2
S4C921	IPO94269	ZT244	-	chr18, chr20	Coinocculation	S4C9_A3	lost during isolation	5	0																0
S4C922	IPO94269	ZT244	-	chr18, chr20	Coinocculation	S4C9_A3	2018-02-02	6	0	nd	1	nd	1	1	1	1	1				1	1	1		0	2
S4C923	IPO94269	ZT244	-	chr18, chr20	Coinocculation	S4C9_A3	2018-02-02	7	0	1	1	0	1	1	1	1	1				1	Mix	mix		0	2
S4C924	IPO94269	ZT244	-	chr18, chr20	Coinocculation	S4C9_A3	2018-02-02	8	1	1	1	0	1	1	1	1	1				nd	2	2		0	2
S4C925	IPO94269	ZT244	-	chr18, chr20	Coinocculation	S4C9_A4	2018-02-02	1	0	1	1	1	1	1	1	1	1				nd	nd	nd		0	2
S4C926	IPO94269	ZT244	-	chr18, chr20	Coinocculation	S4C9_A4	2018-02-02	2	0	1	1	1	1	1	1	1	1				1	1	1		0	1
S4C927	IPO94269	ZT244	-	chr18, chr20	Coinocculation	S4C9_A4	2018-02-02	3	0	1	1	1	1	0	1	0	1				1	Mix	mix		0	1
S4C928	IPO94269	ZT244	-	chr18, chr20	Coinocculation	S4C9_A4	2018-02-02	4	1	1	1	1	1	1	1	0	1				2	1	1		0	1
S4C929	IPO94269	ZT244	-	chr18, chr20	Coinocculation	S4C9_A4	2018-02-02	5	0	1	1	1	1	1	1	0	1				2	1	1		0	1
S4C930	IPO94269	ZT244	-	chr18, chr20	Coinocculation	S4C9_A4	2018-02-02	6	0	1	1	1	1	nd	nd	nd	nd				2	2	2		0	nd
S4C931	IPO94269	ZT244	-	chr18, chr20	Coinocculation	S4C9_A4	lost during isolation	7	0																0
S4C932	IPO94269	ZT244	-	chr18, chr20	Coinocculation	S4C9_A4	lost during isolation	8	0																0
S1C1109	IPO94269	ZT278	chr19	chr18, chr20	Zt278_5cells	Random Spore	lost during isolation	x	0																0
S1C1110	IPO94269	ZT278	chr19	chr18, chr20	Zt278_5cells	Random Spore	2017-12-06	x	1	0	1	1	0	1	1	0	nd				1	2	2		0	1
S1C1111	IPO94269	ZT278	chr19	chr18, chr20	Zt278_5cells	Random Spore	2017-12-06	x	1	1	1	1	1	1	1	1	nd				1	1	2		0	nd
S1C1112	IPO94269	ZT278	chr19	chr18, chr20	Zt278_5cells	Random Spore	2017-12-06	x	1	1	1	1	1	1	0	1	1				1	2	2		0	2
S1C1113	IPO94269	ZT278	chr19	chr18, chr20	Zt278_5cells	Random Spore	2017-12-06	x	1	0	1	1	1	1	0	1	1				1	2	1		0	2
S1C1114	IPO94269	ZT278	chr19	chr18, chr20	Zt278_5cells	Random Spore	2017-12-06	x	1	1	1	1	1	1	0	1	1				1	1	1		0	2
S1C1115	IPO94269	ZT278	chr19	chr18, chr20	Zt278_5cells	Random Spore	2017-12-06	x	1	1	1	1	1	1	0	1	1				1	1	2		0	2
S1C1116	IPO94269	ZT278	chr19	chr18, chr20	Zt278_5cells	Random Spore	2017-12-06	x	1	1	1	1	1	1	1	1	1				2	2	2		0	2
S1C1801	IPO94269	ZT278	chr19	chr18, chr20	ZT128_6d	Random Spore	2017-12-05	x	1	1	1	1	1	0	1	0	1				2	2	1		0	1
S1C1802	IPO94269	ZT278	chr19	chr18, chr20	ZT128_6d	Random Spore	2017-12-05	x	1	1	1	1	0	1	1	0	1				2	2	2		0	1
S1C1803	IPO94269	ZT278	chr19	chr18, chr20	ZT128_6d	Random Spore	2017-12-05	x	1	1	1	1	0	1	1	0	1				2	2	2		0	1
S1C1804	IPO94269	ZT278	chr19	chr18, chr20	ZT128_6d	Random Spore	2017-12-05	x	1	1	1	1	1	0	1	0	1				1	2	2		0	1
S1C1805	IPO94269	ZT278	chr19	chr18, chr20	ZT128_6d	Random Spore	2017-12-05	x	1	1	1	1	1	1	1	0	1				1	1	2		0	1
S1C1806	IPO94269	ZT278	chr19	chr18, chr20	ZT128_6d	Random Spore	2017-12-05	x	1	1	1	1	1	1	1	1	1				1	2	1		0	nd
S1C1807	IPO94269	ZT278	chr19	chr18, chr20	ZT128_6d	Random Spore	2017-12-05	x	1	1	1	1	1	0	1	1	1				2	2	2		0	1
S1C1808	IPO94269	ZT278	chr19	chr18, chr20	ZT128_6d	Random Spore	lost during isolation	x	0																0
S1C1809	IPO94269	ZT278	chr19	chr18, chr20	ZT128_6d	Random Spore	lost during isolation	x	0																0
S1C1810	IPO94269	ZT278	chr19	chr18, chr20	ZT128_6d	Random Spore	2017-12-05	x	1	1	1	1	1	0	1	1	1				1	2	1		0	1
S1C1811	IPO94269	ZT278	chr19	chr18, chr20	ZT128_6d	Random Spore	2017-12-05	x	1	1	1	1	1	1	1	1	1				2	1	1		0	1
S1C1812	IPO94269	ZT278	chr19	chr18, chr20	ZT128_6d	Random Spore	2017-12-05	x	1	1	1	1	1	0	1	0	1				1	1	1		0	1
S1C1813	IPO94269	ZT278	chr19	chr18, chr20	ZT128_6d	Random Spore	2017-12-05	x	1	1	1	1	1	0	1	0	1				1	1	1		0	1
S1C1814	IPO94269	ZT278	chr19	chr18, chr20	ZT128_6d	Random Spore	2017-12-05	x	1	1	1	1	1	0	1	0	1				2	1	1		0	1
S1C1815	IPO94269	ZT278	chr19	chr18, chr20	ZT128_6d	Random Spore	2017-12-05	x	1	nd	nd	nd	nd	0	1	0	1				2	2	1		0	1
S1C1816	IPO94269	ZT278	chr19	chr18, chr20	ZT128_6d	Random Spore	2017-12-05	x	1	1	1	1	1	0	1	0	1				1	1	2		0	1
S1C1901	IPO94269	ZT278	chr19	chr18, chr20	ZT128_12d	Random Spore	2017-12-05	x	1	1	1	1	1	0	1	0	1				2	1	1		0	1
S1C1902	IPO94269	ZT278	chr19	chr18, chr20	ZT128_12d	Random Spore	2017-12-05	x	1	1	1	1	1	1	1	1	1				2	2	1		0	1
S1C1903	IPO94269	ZT278	chr19	chr18, chr20	ZT128_12d	Random Spore	2017-12-05	x	1	1	1	1	1	0	1	1	1				2	2	1		0	1
S1C1904	IPO94269	ZT278	chr19	chr18, chr20	ZT128_12d	Random Spore	2017-12-05	x	1	1	1	1	1	0	1	0	1				1	2	2		0	1
S1C1905	IPO94269	ZT278	chr19	chr18, chr20	ZT128_12d	Random Spore	2017-12-05	x	1	1	1	1	1	1	1	0	1				2	1	1		0	1
S1C1906	IPO94269	ZT278	chr19	chr18, chr20	ZT128_12d	Random Spore	2017-12-05	x	1	1	1	1	1	0	1	0	1				1	2	2		0	1
S1C1907	IPO94269	ZT278	chr19	chr18, chr20	ZT128_12d	Random Spore	2017-12-05	x	1	0	0	0	0	0	0	0	0				0	0	0		0	nd
S1C1908	IPO94269	ZT278	chr19	chr18, chr20	ZT128_12d	Random Spore	2017-12-05	x	1	0	0	0	0	0	0	0	0				0	0	0		0	nd
S1C1909	IPO94269	ZT278	chr19	chr18, chr20	ZT128_12d	Random Spore	2017-12-05	x	1	0	0	0	0	0	0	0	0				0	0	0		0	nd
S1C1910	IPO94269	ZT278	chr19	chr18, chr20	ZT128_12d	Random Spore	2017-12-05	x	1	0	1	1	1	1	1	0	1				2	2	1		0	2
S1C1911	IPO94269	ZT278	chr19	chr18, chr20	ZT128_12d	Random Spore	2017-12-05	x	1	1	1	1	0	1	1	0	1				1	2	2		0	2
S1C201	IPO94269	Zt267	chr21	chr18, chr20	Coinocculation	Random Spore	2017-12-05	x	1	1	1	1	1	1	1	1	0				2	1	1		0	2
S1C202	IPO94269	Zt267	chr21	chr18, chr20	Coinocculation	Random Spore	2017-12-05	x	1	1	1	1	1	1	1	1	1				1	1	1		0	2
S1C203	IPO94269	Zt267	chr21	chr18, chr20	Coinocculation	Random Spore	2017-12-05	x	1	1	1	1	1	1	1	1	1				2	1	2		0	2
S1C204	IPO94269	Zt267	chr21	chr18, chr20	Coinocculation	Random Spore	2017-12-05	x	1	1	1	1	1	1	1	1	1				1	1	1		0	2
S1C205	IPO94269	Zt267	chr21	chr18, chr20	Coinocculation	Random Spore	2017-12-05	x	1	1	1	1	1	0	1	1	1				2	2	2		0	1
S1C206	IPO94269	Zt267	chr21	chr18, chr20	Coinocculation	Random Spore	2017-12-05	x	1	1	1	1	1	1	1	1	1				1	2	2		0	2
S1C207	IPO94269	Zt267	chr21	chr18, chr20	Coinocculation	Random Spore	lost during isolation	x	0																0
S1C208	IPO94269	Zt267	chr21	chr18, chr20	Coinocculation	Random Spore	2017-12-05	x	1	1	0	1	1	1	1	0	0				2	1	1		0	2
S1C517	IPO94269	Zt278	chr19	chr18, chr20	Coinocculation	Random Spore	2017-12-06	x	1	1	1	1	1	0	1	0	1				2	2	2		0	1
S1C518	IPO94269	Zt278	chr19	chr18, chr20	Coinocculation	Random Spore	2017-12-06	x	1	1	1	1	1	0	1	0	1				1	1	1		0	1
S1C519	IPO94269	Zt278	chr19	chr18, chr20	Coinocculation	Random Spore	2017-12-06	x	1	1	1	1	1	0	1	1	1				2	2	1		0	1
S1C520	IPO94269	Zt278	chr19	chr18, chr20	Coinocculation	Random Spore	2017-12-06	x	1	1	1	1	1	1	1	1	1				2	1	2		0	1
S1C521	IPO94269	Zt278	chr19	chr18, chr20	Coinocculation	Random Spore	2017-12-06	x	1	1	1	1	1	0	1	0	1				1	2	2		0	1
S1C522	IPO94269	Zt278	chr19	chr18, chr20	Coinocculation	Random Spore	2017-12-06	x	1	1	1	1	1	0	1	1	1				2	2	1		0	1
S1C523	IPO94269	Zt278	chr19	chr18, chr20	Coinocculation	Random Spore	2017-12-06	x	1	1	1	1	1	1	0	1	1				2	2	1		0	2
S1C524	IPO94269	Zt278	chr19	chr18, chr20	Coinocculation	Random Spore	2017-12-06	x	1	1	0	1	1	1	0	1	1				2	2	1		0	2
S1C525	IPO94269	Zt278	chr19	chr18, chr20	Coinocculation	Random Spore	2017-12-06	x	1	1	1	1	1	1	0	0	1				2	2	1		0	2
S1C526	IPO94269	Zt278	chr19	chr18, chr20	Coinocculation	Random Spore	2017-12-06	x	1	1	1	1	1	1	0	0	1				2	2	1		0	2
S2C1001	IPO94269	ZT278	chr19	chr18, chr20	Zt278_6cells	Random Spore	2017-12-13	x	1	1	1	1	1	1	1	1	1				1	2	2		0	2
S2C1002	IPO94269	ZT278	chr19	chr18, chr20	Zt278_6cells	Random Spore	2017-12-13	x	1	1	1	1	1	1	0	1	1				1	1	1		0	2
S2C1003	IPO94269	ZT278	chr19	chr18, chr20	Zt278_6cells	Random Spore	2017-12-13	x	1	1	1	1	1	1	1	1	1				1	2	2		0	2
S2C1004	IPO94269	ZT278	chr19	chr18, chr20	Zt278_6cells	Random Spore	2017-12-13	x	1	1	1	1	1	1	1	1	1				2	1	2		0	2
S2C1005	IPO94269	ZT278	chr19	chr18, chr20	Zt278_6cells	Random Spore	2017-12-13	x	1	1	1	1	1	1	1	1	1				2	1	2		0	2
S2C1006	IPO94269	ZT278	chr19	chr18, chr20	Zt278_6cells	Random Spore	2017-12-13	x	1	1	1	1	1	1	0	1	1				1	1	1		0	2
S2C1007	IPO94269	ZT278	chr19	chr18, chr20	Zt278_6cells	Random Spore	2017-12-13	x	1	1	1	1	1	1	0	1	1				2	2	1		0	2
S2C1008	IPO94269	ZT278	chr19	chr18, chr20	Zt278_6cells	Random Spore	2017-12-13	x	1	1	1	1	1	1	1	1	1				1	1	2		0	2
S2C1009	IPO94269	ZT278	chr19	chr18, chr20	Zt278_6cells	Random Spore	2017-12-13	x	1	1	1	1	1	1	0	1	1				2	1	1		0	2
S2C1010	IPO94269	ZT278	chr19	chr18, chr20	Zt278_6cells	Random Spore	2017-12-13	x	1	1	1	1	1	1	1	1	1				2	1	1		0	2
S2C1011	IPO94269	ZT278	chr19	chr18, chr20	Zt278_6cells	Random Spore	2017-12-13	x	1	nd	nd	nd	nd	1	1	1	0				2	1	2		0	2
S2C1012	IPO94269	ZT278	chr19	chr18, chr20	Zt278_6cells	Random Spore	2017-12-13	x	1	1	1	1	1	1	1	1	1				1	2	2		0	2
S2C1013	IPO94269	ZT278	chr19	chr18, chr20	Zt278_6cells	Random Spore	2017-12-13	x	1	1	1	1	1	1	0	1	0				2	2	2		0	2
S2C1014	IPO94269	ZT278	chr19	chr18, chr20	Zt278_6cells	Random Spore	lost during isolation	x	0																0
S2C1015	IPO94269	ZT278	chr19	chr18, chr20	Zt278_6cells	Random Spore	2017-12-13	x	1	1	1	1	1	1	0	1	0				2	2	2		0	2
S2C1016	IPO94269	ZT278	chr19	chr18, chr20	Zt278_6cells	Random Spore	2017-12-13	x	1	1	1	1	1	1	0	1	1				1	2	2		0	2
S2C1017	IPO94269	ZT278	chr19	chr18, chr20	Zt278_6cells	Random Spore	lost during isolation	x	0																0
S2C1018	IPO94269	ZT278	chr19	chr18, chr20	Zt278_6cells	Random Spore	2017-12-13	x	1	1	1	1	1	1	1	1	0				1	1	1		0	2
S2C1019	IPO94269	ZT278	chr19	chr18, chr20	Zt278_6cells	Random Spore	2017-12-13	x	1	1	1	1	1	1	0	1	1				1	1	2		0	2
S2C1020	IPO94269	ZT278	chr19	chr18, chr20	Zt278_6cells	Random Spore	2017-12-13	x	1	1	1	1	1	0	1	1	1				nd	nd	nd		0	2
S2C1021	IPO94269	ZT278	chr19	chr18, chr20	Zt278_6cells	Random Spore	2017-12-13	x	1	1	1	1	1	1	0	1	0				2	2	2		0	2
S2C1022	IPO94269	ZT278	chr19	chr18, chr20	Zt278_6cells	Random Spore	2017-12-13	x	1	1	1	1	1	1	0	1	1				1	2	1		0	2
S2C1023	IPO94269	ZT278	chr19	chr18, chr20	Zt278_6cells	Random Spore	2017-12-13	x	1	0	1	1	1	1	0	1	0				2	1	2		0	2
S2C1024	IPO94269	ZT278	chr19	chr18, chr20	Zt278_6cells	Random Spore	2017-12-13	x	1	0	1	1	1	1	0	1	1				nd	nd	nd		0	2
S2C109	IPO94269	ZT260	chr14	chr18, chr20	Coinocculation	Random Spore	2017-12-13	x	1	0	1	1	1	0	1	1	1				2	nd	2		0	1
S2C110	IPO94269	ZT260	chr14	chr18, chr20	Coinocculation	Random Spore	2017-12-13	x	1	0	1	1	1	1	1	1	1				2	2	2		0	2
S2C111	IPO94269	ZT260	chr14	chr18, chr20	Coinocculation	Random Spore	2017-12-13	x	1	0	1	1	1	0	1	1	1				nd	2	2		0	1
S2C112	IPO94269	ZT260	chr14	chr18, chr20	Coinocculation	Random Spore	2017-12-13	x	1	0	1	1	1	0	1	0	1				1	1	1		0	1
S2C113	IPO94269	ZT260	chr14	chr18, chr20	Coinocculation	Random Spore	2017-12-13	x	1	nd	nd	nd	nd	nd	nd	nd	nd				nd	nd	nd		0	2
S2C114	IPO94269	ZT260	chr14	chr18, chr20	Coinocculation	Random Spore	2017-12-13	x	1	0	1	1	1	1	1	1	1				2	2	1		0	1
S2C115	IPO94269	ZT260	chr14	chr18, chr20	Coinocculation	Random Spore	2017-12-13	x	1	0	1	1	1	1	1	0	1				nd	nd	nd		0	1
S2C116	IPO94269	ZT260	chr14	chr18, chr20	Coinocculation	Random Spore	2017-12-13	x	1	0	1	1	1	1	1	1	1				1	1	1		0	2
S2C117	IPO94269	ZT260	chr14	chr18, chr20	Coinocculation	Random Spore	2017-12-13	x	1	nd	nd	nd	nd	1	1	1	1				nd	nd	nd		0	2
S2C118	IPO94269	ZT260	chr14	chr18, chr20	Coinocculation	Random Spore	lost during isolation	x	0																0
S2C119	IPO94269	ZT260	chr14	chr18, chr20	Coinocculation	Random Spore	lost during isolation	x	0																0
S2C120	IPO94269	ZT260	chr14	chr18, chr20	Coinocculation	Random Spore	lost during isolation	x	0																0
S2C121	IPO94269	ZT260	chr14	chr18, chr20	Coinocculation	Random Spore	2017-12-13	x	1	0	1	1	1	0	1	1	1				1	1	2		0	1
S2C122	IPO94269	ZT260	chr14	chr18, chr20	Coinocculation	Random Spore	2017-12-13	x	1	1	1	1	1	1	1	1	1				1	2	1		0	1
S2C123	IPO94269	ZT260	chr14	chr18, chr20	Coinocculation	Random Spore	2017-12-13	x	1	1	1	1	1	1	1	0	1				1	1	1		0	1
S2C124	IPO94269	ZT260	chr14	chr18, chr20	Coinocculation	Random Spore	2017-12-13	x	1	1	1	1	1	0	1	1	1				nd	1	1		0	2
S2C125	IPO94269	ZT260	chr14	chr18, chr20	Coinocculation	Random Spore	2017-12-13	x	1	0	0	1	0	1	1	0	1				1	2	1		0	2
S2C126	IPO94269	ZT260	chr14	chr18, chr20	Coinocculation	Random Spore	2017-12-13	x	1	0	1	1	1	1	1	0	1				nd	1	2		0	1
S2C127	IPO94269	ZT260	chr14	chr18, chr20	Coinocculation	Random Spore	2017-12-13	x	1	0	1	1	1	1	1	1	1				nd	1	2		0	2
S2C128	IPO94269	ZT260	chr14	chr18, chr20	Coinocculation	Random Spore	2017-12-13	x	1	0	1	1	1	1	1	1	1				nd	2	2		0	1
S2C129	IPO94269	ZT260	chr14	chr18, chr20	Coinocculation	Random Spore	lost during isolation	x	0																0
S2C130	IPO94269	ZT260	chr14	chr18, chr20	Coinocculation	Random Spore	2017-12-13	x	1	0	1	1	1	0	1	0	1				1	1	1		0	1
S2C131	IPO94269	ZT260	chr14	chr18, chr20	Coinocculation	Random Spore	2017-12-13	x	1	1	1	1	1	1	1	0	1				1	1	1		0	1
S2C132	IPO94269	ZT260	chr14	chr18, chr20	Coinocculation	Random Spore	2017-12-13	x	1	1	1	1	1	1	1	1	1				1	2	1		0	1
S2C1401	IPO94269	ZT278	chr19	chr18, chr20	ZT278_12d	Random Spore	2017-12-13	x	1	0	1	1	1	0	1	0	1				nd	nd	nd		0	1
S2C1402	IPO94269	ZT278	chr19	chr18, chr20	ZT278_12d	Random Spore	2017-12-13	x	1	1	1	1	1	0	1	0	1				2	mix	1		0	1
S2C1403	IPO94269	ZT278	chr19	chr18, chr20	ZT278_12d	Random Spore	2017-12-13	x	1	0	1	1	1	0	1	0	1				1	1	1		0	1
S2C1404	IPO94269	ZT278	chr19	chr18, chr20	ZT278_12d	Random Spore	2017-12-13	x	1	nd	nd	nd	nd	0	1	0	1				1	1	2		0	1
S2C1405	IPO94269	ZT278	chr19	chr18, chr20	ZT278_12d	Random Spore	2017-12-13	x	1	nd	nd	nd	nd	0	1	0	1				2	2	1		0	1
S2C1406	IPO94269	ZT278	chr19	chr18, chr20	ZT278_12d	Random Spore	2017-12-13	x	1	1	1	1	1	0	1	0	1				2	2	1		0	1
S2C1407	IPO94269	ZT278	chr19	chr18, chr20	ZT278_12d	Random Spore	2017-12-13	x	1	0	1	1	1	0	1	0	1				1	1	1		0	1
S2C1408	IPO94269	ZT278	chr19	chr18, chr20	ZT278_12d	Random Spore	2017-12-13	x	1	0	1	1	1	0	1	0	1				1	1	2		0	1
S2C1409	IPO94269	ZT278	chr19	chr18, chr20	ZT278_12d	Random Spore	2017-12-13	x	1	1	1	1	1	0	1	0	1				2	1	1		0	1
S2C1410	IPO94269	ZT278	chr19	chr18, chr20	ZT278_12d	Random Spore	2017-12-13	x	1	1	1	1	1	1	1	1	1				1	2	1		0	1
S2C1411	IPO94269	ZT278	chr19	chr18, chr20	ZT278_12d	Random Spore	2017-12-13	x	1	1	1	1	1	0	1	0	1				1	2	2		0	1
S2C1412	IPO94269	ZT278	chr19	chr18, chr20	ZT278_12d	Random Spore	lost during isolation	x	0																0
S2C1413	IPO94269	ZT278	chr19	chr18, chr20	ZT278_12d	Random Spore	2017-12-13	x	1	0	1	1	1	0	1	0	1				1	2	1		0	nd
S2C1414	IPO94269	ZT278	chr19	chr18, chr20	ZT278_12d	Random Spore	2017-12-13	x	1	1	1	1	1	1	1	0	1				2	1	1		0	1
S2C1415	IPO94269	ZT278	chr19	chr18, chr20	ZT278_12d	Random Spore	2017-12-13	x	1	1	1	1	1	0	1	1	1				1	2	1		0	nd
S2C1416	IPO94269	ZT278	chr19	chr18, chr20	ZT278_12d	Random Spore	2017-12-13	x	1	1	1	1	1	0	1	0	1				1	2	1		0	1
S2C1417	IPO94269	ZT278	chr19	chr18, chr20	ZT278_12d	Random Spore	2017-12-13	x	1	1	1	1	1	1	1	0	1				2	1	1		0	1
S2C1418	IPO94269	ZT278	chr19	chr18, chr20	ZT278_12d	Random Spore	2017-12-13	x	1	1	1	1	1	1	1	0	1				1	2	2		0	1
S2C1419	IPO94269	ZT278	chr19	chr18, chr20	ZT278_12d	Random Spore	2017-12-13	x	1	1	1	1	1	1	1	0	1				2	1	1		0	1
S2C1420	IPO94269	ZT278	chr19	chr18, chr20	ZT278_12d	Random Spore	2017-12-13	x	1	1	1	1	1	0	1	1	1				2	1	2		0	1
S2C1421	IPO94269	ZT278	chr19	chr18, chr20	ZT278_12d	Random Spore	2017-12-13	x	1	nd	nd	nd	nd	1	1	0	1				2	2	2		0	1
S2C1422	IPO94269	ZT278	chr19	chr18, chr20	ZT278_12d	Random Spore	2017-12-13	x	1	1	1	1	1	1	1	0	1				2	1	1		0	1
S2C1423	IPO94269	ZT278	chr19	chr18, chr20	ZT278_12d	Random Spore	2017-12-13	x	1	nd	nd	nd	nd	nd	nd	nd	nd				1	2	2		0	1
S2C1424	IPO94269	ZT278	chr19	chr18, chr20	ZT278_12d	Random Spore	2017-12-13	x	1	1	1	1	1	0	1	0	1				1	2	2		0	1
S2C1501	IPO94269	ZT278	chr19	chr18, chr20	ZT128_6cells	Random Spore	2017-12-13	x	1	1	1	1	1	0	0	1	1				2	1	1		0	1
S2C1502	IPO94269	ZT278	chr19	chr18, chr20	ZT128_6cells	Random Spore	2017-12-13	x	1	1	1	1	1	1	1	1	1				2	2	1		0	1
S2C1503	IPO94269	ZT278	chr19	chr18, chr20	ZT128_6cells	Random Spore	2017-12-13	x	1	1	1	1	1	1	1	0	1				2	2	2		0	1
S2C1504	IPO94269	ZT278	chr19	chr18, chr20	ZT128_6cells	Random Spore	2017-12-13	x	1	1	1	1	1	0	0	1	1				2	1	1		0	1
S2C1505	IPO94269	ZT278	chr19	chr18, chr20	ZT128_6cells	Random Spore	2017-12-13	x	1	1	1	1	1	0	0	0	1				1	1	1		0	1
S2C1506	IPO94269	ZT278	chr19	chr18, chr20	ZT128_6cells	Random Spore	2017-12-13	x	1	1	1	1	1	1	1	0	1				2	2	2		0	1
S2C1507	IPO94269	ZT278	chr19	chr18, chr20	ZT128_6cells	Random Spore	2017-12-13	x	1	nd	nd	nd	nd	nd	nd	nd	nd				1	1	1		0	1
S2C1508	IPO94269	ZT278	chr19	chr18, chr20	ZT128_6cells	Random Spore	2017-12-13	x	1	1	1	1	1	1	1	1	1				1	2	2		0	1
S2C1509	IPO94269	ZT278	chr19	chr18, chr20	ZT128_6cells	Random Spore	2017-12-13	x	1	0	1	1	1	0	1	0	1				1	2	2		0	1
S2C1510	IPO94269	ZT278	chr19	chr18, chr20	ZT128_6cells	Random Spore	lost during isolation	x	0																0
S2C1511	IPO94269	ZT278	chr19	chr18, chr20	ZT128_6cells	Random Spore	2017-12-13	x	1	1	1	1	1	0	1	0	1				2	1	2		0	1
S2C1512	IPO94269	ZT278	chr19	chr18, chr20	ZT128_6cells	Random Spore	2017-12-13	x	1	1	1	1	1	1	1	1	1				1	2	2		0	1
S2C1513	IPO94269	ZT278	chr19	chr18, chr20	ZT128_6cells	Random Spore	lost during isolation	x	0																0
S2C1514	IPO94269	ZT278	chr19	chr18, chr20	ZT128_6cells	Random Spore	2017-12-13	x	1	1	1	1	1	nd	nd	nd	nd				2	1	2		0	1
S2C1515	IPO94269	ZT278	chr19	chr18, chr20	ZT128_6cells	Random Spore	2017-12-13	x	1	1	1	1	1	1	0	0	1				1	1	1		0	1
S2C1516	IPO94269	ZT278	chr19	chr18, chr20	ZT128_6cells	Random Spore	2017-12-13	x	1	1	1	1	1	0	1	0	1				nd	nd	nd		0	1
S2C1517	IPO94269	ZT278	chr19	chr18, chr20	ZT128_6cells	Random Spore	2017-12-13	x	1	1	1	1	1	1	0	1	1				2	1	2		0	1
S2C1518	IPO94269	ZT278	chr19	chr18, chr20	ZT128_6cells	Random Spore	2017-12-13	x	1	1	1	1	1	0	1	0	1				2	2	2		0	1
S2C1519	IPO94269	ZT278	chr19	chr18, chr20	ZT128_6cells	Random Spore	2017-12-13	x	1	1	1	1	1	0	1	0	1				nd	2	1		0	1
S2C1520	IPO94269	ZT278	chr19	chr18, chr20	ZT128_6cells	Random Spore	2017-12-13	x	1	1	1	1	1	0	1	0	1				1	2	1		0	1
S2C1521	IPO94269	ZT278	chr19	chr18, chr20	ZT128_6cells	Random Spore	2017-12-13	x	1	1	1	1	1	1	1	1	1				1	2	1		0	1
S2C1522	IPO94269	ZT278	chr19	chr18, chr20	ZT128_6cells	Random Spore	2017-12-13	x	1	1	1	1	1	0	1	1	1				1	1	2		0	1
S2C1523	IPO94269	ZT278	chr19	chr18, chr20	ZT128_6cells	Random Spore	2017-12-13	x	1	1	1	1	1	0	0	1	1				2	1	1		0	1
S2C1524	IPO94269	ZT278	chr19	chr18, chr20	ZT128_6cells	Random Spore	lost during isolation	x	0																0
S2C1601	IPO94269	ZT278	chr19	chr18, chr20	ZT128_5cells	Random Spore	2017-12-13	x	1	1	1	1	1	1	1	0	1				2	1	1		0	1
S2C1602	IPO94269	ZT278	chr19	chr18, chr20	ZT128_5cells	Random Spore	2017-12-13	x	1	1	1	1	1	0	1	0	1				1	2	2		0	1
S2C1603	IPO94269	ZT278	chr19	chr18, chr20	ZT128_5cells	Random Spore	2017-12-13	x	1	1	1	1	1	0	1	1	1				2	1	1		0	1
S2C1604	IPO94269	ZT278	chr19	chr18, chr20	ZT128_5cells	Random Spore	2017-12-13	x	1	1	1	1	1	0	1	1	1				1	1	2		0	1
S2C1605	IPO94269	ZT278	chr19	chr18, chr20	ZT128_5cells	Random Spore	2017-12-13	x	1	1	1	1	1	1	1	0	1				2	2	2		0	1
S2C1606	IPO94269	ZT278	chr19	chr18, chr20	ZT128_5cells	Random Spore	2017-12-13	x	1	1	1	1	1	0	1	1	1				1	1	2		0	1
S2C1607	IPO94269	ZT278	chr19	chr18, chr20	ZT128_5cells	Random Spore	2017-12-13	x	1	1	1	1	1	1	1	1	0				1	2	2		0	1
S2C1608	IPO94269	ZT278	chr19	chr18, chr20	ZT128_5cells	Random Spore	lost during isolation	x	0																0
S2C1609	IPO94269	ZT278	chr19	chr18, chr20	ZT128_5cells	Random Spore	lost during isolation	x	0																0
S2C1610	IPO94269	ZT278	chr19	chr18, chr20	ZT128_5cells	Random Spore	lost during isolation	x	0																0
S2C1611	IPO94269	ZT278	chr19	chr18, chr20	ZT128_5cells	Random Spore	lost during isolation	x	0																0
S2C1612	IPO94269	ZT278	chr19	chr18, chr20	ZT128_5cells	Random Spore	2017-12-13	x	1	nd	nd	nd	nd	nd	nd	nd	nd				2	2	1		0	1
S2C1613	IPO94269	ZT278	chr19	chr18, chr20	ZT128_5cells	Random Spore	2017-12-13	x	1	1	1	1	1	0	1	0	1				2	2	1		0	1
S2C1614	IPO94269	ZT278	chr19	chr18, chr20	ZT128_5cells	Random Spore	2017-12-13	x	1	1	1	1	1	1	1	0	1				2	2	2		0	1
S2C1615	IPO94269	ZT278	chr19	chr18, chr20	ZT128_5cells	Random Spore	lost during isolation	x	0																0
S2C1616	IPO94269	ZT278	chr19	chr18, chr20	ZT128_5cells	Random Spore	2017-12-13	x	1	0	1	1	1	1	1	0	1				1	1	1		0	1
S2C1701	IPO94269	ZT278	chr19	chr18, chr20	ZT128_4cells	Random Spore	2017-12-13	x	1	1	1	1	1	0	1	0	1				1	1	2		0	1
S2C1702	IPO94269	ZT278	chr19	chr18, chr20	ZT128_4cells	Random Spore	2017-12-13	x	1	1	1	1	1	1	1	1	1				2	1	2		0	1
S2C1703	IPO94269	ZT278	chr19	chr18, chr20	ZT128_4cells	Random Spore	2017-12-13	x	1	1	1	1	1	1	1	1	1				2	1	2		0	1
S2C1704	IPO94269	ZT278	chr19	chr18, chr20	ZT128_4cells	Random Spore	2017-12-13	x	1	1	1	1	1	1	1	1	1				2	2	1		0	1
S2C1705	IPO94269	ZT278	chr19	chr18, chr20	ZT128_4cells	Random Spore	2017-12-13	x	1	1	1	1	1	0	1	0	1				1	1	1		0	1
S2C1706	IPO94269	ZT278	chr19	chr18, chr20	ZT128_4cells	Random Spore	2017-12-13	x	1	1	1	1	1	0	1	0	1				1	1	1		0	1
S2C1707	IPO94269	ZT278	chr19	chr18, chr20	ZT128_4cells	Random Spore	2017-12-13	x	1	1	1	1	1	nd	nd	nd	nd				1	2	2		0	1
S2C1708	IPO94269	ZT278	chr19	chr18, chr20	ZT128_4cells	Random Spore	2017-12-13	x	1	1	1	1	1	nd	nd	nd	nd				2	2	2		0	1
S2C1709	IPO94269	ZT278	chr19	chr18, chr20	ZT128_4cells	Random Spore	2017-12-13	x	1	1	1	1	1	0	1	1	1				2	2	1		0	1
S2C1710	IPO94269	ZT278	chr19	chr18, chr20	ZT128_4cells	Random Spore	2017-12-13	x	1	1	1	1	1	0	1	0	1				1	1	2		0	1
S2C1711	IPO94269	ZT278	chr19	chr18, chr20	ZT128_4cells	Random Spore	lost during isolation	x	0																0
S2C1712	IPO94269	ZT278	chr19	chr18, chr20	ZT128_4cells	Random Spore	2017-12-13	x	1	1	1	1	1	1	1	0	1				1	1	1		0	nd
S2C1713	IPO94269	ZT278	chr19	chr18, chr20	ZT128_4cells	Random Spore	2017-12-13	x	1	1	1	1	1	0	1	1	1				2	1	1		0	nd
S2C1714	IPO94269	ZT278	chr19	chr18, chr20	ZT128_4cells	Random Spore	2017-12-13	x	1	1	1	1	1	1	1	0	1				1	1	2		0	1
S2C1715	IPO94269	ZT278	chr19	chr18, chr20	ZT128_4cells	Random Spore	lost during isolation	x	0																0
S2C1716	IPO94269	ZT278	chr19	chr18, chr20	ZT128_4cells	Random Spore	2017-12-13	x	1	1	1	1	1	1	1	1	1				1	2	2		0	1
S2C1717	IPO94269	ZT278	chr19	chr18, chr20	ZT128_4cells	Random Spore	2017-12-13	x	1	1	1	1	1	0	1	1	1				2	2	2		0	1
S2C1718	IPO94269	ZT278	chr19	chr18, chr20	ZT128_4cells	Random Spore	2017-12-13	x	1	1	1	1	1	1	1	0	1				2	2	2		0	1
S2C1719	IPO94269	ZT278	chr19	chr18, chr20	ZT128_4cells	Random Spore	2017-12-13	x	1	1	1	1	1	0	1	1	1				2	2	2		0	1
S2C1720	IPO94269	ZT278	chr19	chr18, chr20	ZT128_4cells	Random Spore	2017-12-13	x	1	1	1	1	1	1	1	0	1				2	2	2		0	1
S2C1721	IPO94269	ZT278	chr19	chr18, chr20	ZT128_4cells	Random Spore	2017-12-13	x	1	1	1	1	1	0	1	1	1				1	2	1		0	1
S2C1722	IPO94269	ZT278	chr19	chr18, chr20	ZT128_4cells	Random Spore	2017-12-13	x	1	1	1	1	1	nd	nd	nd	nd				2	1	2		0	1
S2C1723	IPO94269	ZT278	chr19	chr18, chr20	ZT128_4cells	Random Spore	2017-12-13	x	1	1	1	1	1	1	1	0	1				1	1	2		0	1
S2C1724	IPO94269	ZT278	chr19	chr18, chr20	ZT128_4cells	Random Spore	2017-12-13	x	1	1	1	1	1	0	1	0	1				1	1	2		0	1
S2C1725	IPO94269	ZT278	chr19	chr18, chr20	ZT128_4cells	Random Spore	2017-12-13	x	1	1	1	1	1	1	1	1	1				1	1	1		0	1
S2C1726	IPO94269	ZT278	chr19	chr18, chr20	ZT128_4cells	Random Spore	2017-12-13	x	1	1	1	1	1	1	1	1	1				1	1	2		0	1
S2C1727	IPO94269	ZT278	chr19	chr18, chr20	ZT128_4cells	Random Spore	2017-12-13	x	1	1	1	1	1	1	1	0	1				1	2	1		0	1
S2C1728	IPO94269	ZT278	chr19	chr18, chr20	ZT128_4cells	Random Spore	lost during isolation	x	0																0
S2C1729	IPO94269	ZT278	chr19	chr18, chr20	ZT128_4cells	Random Spore	lost during isolation	x	0																0
S2C1730	IPO94269	ZT278	chr19	chr18, chr20	ZT128_4cells	Random Spore	lost during isolation	x	0																0
S2C1731	IPO94269	ZT278	chr19	chr18, chr20	ZT128_4cells	Random Spore	2017-12-13	x	1	1	1	1	1	0	1	0	1				2	2	2		0	1
S2C1732	IPO94269	ZT278	chr19	chr18, chr20	ZT128_4cells	Random Spore	2017-12-13	x	1	1	1	1	1	0	1	0	1				2	2	1		0	1
S2C1801	IPO94269	ZT278	chr19	chr18, chr20	ZT128_4cells	Random Spore	2017-12-13	x	1	1	1	1	1	1	0	1	1				1	2	2		0	2
S2C1802	IPO94269	ZT278	chr19	chr18, chr20	ZT128_6d	Random Spore	2017-12-13	x	1	1	0	1	1	1	1	1	1				2	2	1		0	2
S2C1803	IPO94269	ZT278	chr19	chr18, chr20	ZT128_6d	Random Spore	2017-12-13	x	1	1	1	1	1	1	1	1	1				1	1	1		0	nd
S2C1804	IPO94269	ZT278	chr19	chr18, chr20	ZT128_6d	Random Spore	2017-12-13	x	1	1	1	1	1	nd	nd	nd	nd				2	2	2		0	2
S2C1805	IPO94269	ZT278	chr19	chr18, chr20	ZT128_6d	Random Spore	2017-12-13	x	1	1	1	1	1	1	1	1	1				nd	nd	nd		0	2
S2C1806	IPO94269	ZT278	chr19	chr18, chr20	ZT128_6d	Random Spore	lost during isolation	x	0																0
S2C1807	IPO94269	ZT278	chr19	chr18, chr20	ZT128_6d	Random Spore	2017-12-13	x	1	nd	nd	nd	nd	1	1	1	1				nd	1	1		0	2
S2C1808	IPO94269	ZT278	chr19	chr18, chr20	ZT128_6d	Random Spore	2017-12-13	x	1	1	1	1	1	1	0	1	1				1	1	2		0	2
S2C1809	IPO94269	ZT278	chr19	chr18, chr20	ZT128_6d	Random Spore	2017-12-13	x	1	1	1	1	1	1	0	1	1				1	2	1		0	2
S2C1810	IPO94269	ZT278	chr19	chr18, chr20	ZT128_6d	Random Spore	2017-12-13	x	1	nd	nd	nd	nd	nd	nd	nd	1				1	2	1		0	2
S2C1811	IPO94269	ZT278	chr19	chr18, chr20	ZT128_6d	Random Spore	2017-12-13	x	1	1	1	1	1	1	1	1	1				2	2	1		0	2
S2C1812	IPO94269	ZT278	chr19	chr18, chr20	ZT128_6d	Random Spore	2017-12-13	x	1	1	1	1	1	nd	nd	nd	1				1	1	1		0	2
S2C1813	IPO94269	ZT278	chr19	chr18, chr20	ZT128_6d	Random Spore	2017-12-13	x	1	0	0	0	1	1	0	1	nd				2	1	1		0	2
S2C1814	IPO94269	ZT278	chr19	chr18, chr20	ZT128_6d	Random Spore	2017-12-13	x	1	1	1	1	1	1	0	1	1				1	1	1		0	2
S2C1815	IPO94269	ZT278	chr19	chr18, chr20	ZT128_6d	Random Spore	2017-12-13	x	1	1	1	1	1	1	1	1	1				2	1	2		0	2
S2C1816	IPO94269	ZT278	chr19	chr18, chr20	ZT128_6d	Random Spore	2017-12-13	x	1	1	1	1	1	1	0	1	1				1	1	1		0	2
S2C1817	IPO94269	ZT278	chr19	chr18, chr20	ZT128_6d	Random Spore	lost during isolation	x	0																0
S2C1818	IPO94269	ZT278	chr19	chr18, chr20	ZT128_6d	Random Spore	2017-12-13	x	1	1	1	1	1	1	0	1	1				1	1	2		0	2
S2C1819	IPO94269	ZT278	chr19	chr18, chr20	ZT128_6d	Random Spore	lost during isolation	x	0																0
S2C1820	IPO94269	ZT278	chr19	chr18, chr20	ZT128_6d	Random Spore	2017-12-13	x	1	1	1	1	1	1	1	0	nd				1	2	2		0	2
S2C1821	IPO94269	ZT278	chr19	chr18, chr20	ZT128_6d	Random Spore	2017-12-13	x	1	1	1	1	1	1	0	1	1				2	1	2		0	2
S2C1822	IPO94269	ZT278	chr19	chr18, chr20	ZT128_6d	Random Spore	2017-12-13	x	1	1	1	1	1	1	1	1	nd				2	1	1		0	2
S2C1823	IPO94269	ZT278	chr19	chr18, chr20	ZT128_6d	Random Spore	2017-12-13	x	1	1	1	1	1	1	0	1	1				2	2	1		0	2
S2C1824	IPO94269	ZT278	chr19	chr18, chr20	ZT128_6d	Random Spore	2017-12-13	x	1	1	1	1	1	1	0	1	1				1	1	2		0	2
S2C225	IPO94273	Zt267	chr21	chr18, chr20	Coinocculation	Random Spore	2017-12-13	x	1	1	1	1	1	1	1	1	1				nd	2	1		0	2
S2C226	IPO94273	Zt267	chr21	chr18, chr20	Coinocculation	Random Spore	2017-12-13	x	1	1	1	1	0	0	1	0	1				nd	1	1		0	2
S2C227	IPO94273	Zt267	chr21	chr18, chr20	Coinocculation	Random Spore	2017-12-13	x	1	1	1	1	1	1	1	1	0				1	1	1		0	2
S2C228	IPO94273	Zt267	chr21	chr18, chr20	Coinocculation	Random Spore	2017-12-13	x	1	1	1	1	1	nd	nd	nd	nd				nd	2	1		0	2
S2C229	IPO94273	Zt267	chr21	chr18, chr20	Coinocculation	Random Spore	2017-12-13	x	1	1	1	1	1	1	1	1	0				2	1	1		0	2
S2C230	IPO94273	Zt267	chr21	chr18, chr20	Coinocculation	Random Spore	2017-12-13	x	1	1	1	1	1	1	1	1	0				2	1	2		0	2
S2C231	IPO94273	Zt267	chr21	chr18, chr20	Coinocculation	Random Spore	2017-12-13	x	1	1	1	1	0	1	1	1	0				2	1	2		0	2
S2C232	IPO94273	Zt267	chr21	chr18, chr20	Coinocculation	Random Spore	2017-12-13	x	1	nd	nd	nd	nd	0	1	0	1				2	1	1		0	2
S2C317	IPO94269	ZT270	chr16	chr18, chr20	Coinocculation	Random Spore	2017-12-13	x	1	1	1	1	1	1	1	1	1				nd	1	2		0	1
S2C318	IPO94269	ZT270	chr16	chr18, chr20	Coinocculation	Random Spore	2017-12-13	x	1	1	1	1	0	0	1	0	1				nd	2	2		0	1
S2C319	IPO94269	ZT270	chr16	chr18, chr20	Coinocculation	Random Spore	2017-12-13	x	1	1	1	1	1	1	1	0	1				1	2	2		0	1
S2C320	IPO94269	ZT270	chr16	chr18, chr20	Coinocculation	Random Spore	2017-12-13	x	1	1	1	1	1	1	1	0	1				1	2	2		0	1
S2C321	IPO94269	ZT270	chr16	chr18, chr20	Coinocculation	Random Spore	2017-12-13	x	1	1	1	1	1	0	1	1	1				2	1	1		0	1
S2C322	IPO94269	ZT270	chr16	chr18, chr20	Coinocculation	Random Spore	2017-12-13	x	1	1	1	1	1	0	1	1	1				1	2	2		0	1
S2C323	IPO94269	ZT270	chr16	chr18, chr20	Coinocculation	Random Spore	2017-12-13	x	1	1	1	1	1	0	1	0	1				2	2	2		0	1
S2C324	IPO94269	ZT270	chr16	chr18, chr20	Coinocculation	Random Spore	2017-12-13	x	1	1	1	1	0	0	1	0	1				1	2	2		0	1
S2C325	IPO94269	ZT270	chr16	chr18, chr20	Coinocculation	Random Spore	lost during isolation	x	0																0
S2C326	IPO94269	ZT270	chr16	chr18, chr20	Coinocculation	Random Spore	2017-12-13	x	1	1	1	1	1	1	1	0	1				nd	1	2		0	1
S2C327	IPO94269	ZT270	chr16	chr18, chr20	Coinocculation	Random Spore	2017-12-13	x	1	1	1	1	1	0	1	1	1				1	2	1		0	1
S2C328	IPO94269	ZT270	chr16	chr18, chr20	Coinocculation	Random Spore	2017-12-13	x	1	1	1	1	1	0	1	0	1				2	1	1		0	1
S2C329	IPO94269	ZT270	chr16	chr18, chr20	Coinocculation	Random Spore	lost during isolation	x	0																0
S2C330	IPO94269	ZT270	chr16	chr18, chr20	Coinocculation	Random Spore	2017-12-13	x	1	1	1	1	1	0	1	1	1				2	1	1		0	1
S2C331	IPO94269	ZT270	chr16	chr18, chr20	Coinocculation	Random Spore	lost during isolation	x	0																0
S2C332	IPO94269	ZT270	chr16	chr18, chr20	Coinocculation	Random Spore	2017-12-13	x	1	1	1	1	0	0	1	0	1				1	2	2		0	1
S2C401	IPO94269	Zt271	chr17	chr18, chr20	Coinocculation	Random Spore	lost during isolation	x	0																0
S2C402	IPO94269	Zt271	chr17	chr18, chr20	Coinocculation	Random Spore	lost during isolation	x	0																0
S2C403	IPO94269	Zt271	chr17	chr18, chr20	Coinocculation	Random Spore	lost during isolation	x	0																0
S2C404	IPO94269	Zt271	chr17	chr18, chr20	Coinocculation	Random Spore	lost during isolation	x	0																0
S2C405	IPO94269	Zt271	chr17	chr18, chr20	Coinocculation	Random Spore	lost during isolation	x	0																0
S2C406	IPO94269	Zt271	chr17	chr18, chr20	Coinocculation	Random Spore	lost during isolation	x	0																0
S2C407	IPO94269	Zt271	chr17	chr18, chr20	Coinocculation	Random Spore	lost during isolation	x	0																0
S2C501	IPO94269	Zt278	chr19	chr18, chr20	Coinocculation	Random Spore	2017-12-13	x	1	1	1	1	1	1	0	1	1				1	1	2		0	2
S2C502	IPO94269	Zt278	chr19	chr18, chr20	Coinocculation	Random Spore	2017-12-13	x	1	1	1	1	1	1	1	1	1				1	2	2		0	2
S2C503	IPO94269	Zt278	chr19	chr18, chr20	Coinocculation	Random Spore	2017-12-13	x	1	1	1	1	1	1	0	1	1				1	2	1		0	2
S2C504	IPO94269	Zt278	chr19	chr18, chr20	Coinocculation	Random Spore	2017-12-13	x	1	1	1	1	1	1	0	1	1				2	2	1		0	2
S2C505	IPO94269	Zt278	chr19	chr18, chr20	Coinocculation	Random Spore	2017-12-13	x	1	1	1	1	1	nd	nd	nd	nd				1	2	1		0	2
S2C506	IPO94269	Zt278	chr19	chr18, chr20	Coinocculation	Random Spore	2017-12-13	x	1	1	1	1	1	1	0	1	1				nd	1	2		0	2
S2C507	IPO94269	Zt278	chr19	chr18, chr20	Coinocculation	Random Spore	2017-12-13	x	1	0	0	1	1	nd	nd	nd	nd				2	1	2		0	2
S2C508	IPO94269	Zt278	chr19	chr18, chr20	Coinocculation	Random Spore	2017-12-13	x	1	0	0	1	1	1	1	1	1				1	1	2		0	2
S2C509	IPO94269	Zt278	chr19	chr18, chr20	Coinocculation	Random Spore	lost during isolation	x	0																0
S2C510	IPO94269	Zt278	chr19	chr18, chr20	Coinocculation	Random Spore	2017-12-13	x	1	1	1	1	1	1	0	1	1				1	1	1		0	2
S2C511	IPO94269	Zt278	chr19	chr18, chr20	Coinocculation	Random Spore	2017-12-13	x	1	1	1	1	1	1	0	1	1				2	1	1		0	2
S2C512	IPO94269	Zt278	chr19	chr18, chr20	Coinocculation	Random Spore	2017-12-13	x	1	1	1	1	1	1	0	1	1				1	1	1		0	2
S2C513	IPO94269	Zt278	chr19	chr18, chr20	Coinocculation	Random Spore	2017-12-13	x	1	1	1	1	1	1	1	1	1				1	2	2		0	2
S2C514	IPO94269	Zt278	chr19	chr18, chr20	Coinocculation	Random Spore	lost during isolation	x	0																0
S2C515	IPO94269	Zt278	chr19	chr18, chr20	Coinocculation	Random Spore	2017-12-13	x	1	1	1	1	1	1	0	1	1				2	1	1		0	2
S2C516	IPO94269	Zt278	chr19	chr18, chr20	Coinocculation	Random Spore	lost during isolation	x	0																0
S2C517	IPO94269	Zt278	chr19	chr18, chr20	Coinocculation	Random Spore	2017-12-13	x	1	nd	nd	nd	nd	nd	nd	nd	nd				nd	1	2		0	nd
S2C601	IPO94269	Zt279	chr20	chr18	Coinocculation	Random Spore	2017-12-13	x	1	1	1	1	1	1	1	0	1				2	1	1		0	2
S2C602	IPO94269	Zt279	chr20	chr18	Coinocculation	Random Spore	2017-12-13	x	1	1	1	1	1	1	1	0	1				2	1	1		0	2
S2C603	IPO94269	Zt279	chr20	chr18	Coinocculation	Random Spore	2017-12-13	x	1	1	1	1	1	1	1	0	1				1	2	2		0	2
S2C604	IPO94269	Zt279	chr20	chr18	Coinocculation	Random Spore	2017-12-13	x	1	1	1	1	1	1	1	0	1				1	1	1		0	2
S2C605	IPO94269	Zt279	chr20	chr18	Coinocculation	Random Spore	2017-12-13	x	1	1	1	1	1	0	1	0	1				1	2	1		0	2
S2C606	IPO94269	Zt279	chr20	chr18	Coinocculation	Random Spore	2017-12-13	x	1	1	1	1	1	0	1	0	1				1	2	1		0	2
S2C607	IPO94269	Zt279	chr20	chr18	Coinocculation	Random Spore	lost during isolation	x	0																0
S2C608	IPO94269	Zt279	chr20	chr18	Coinocculation	Random Spore	2017-12-13	x	1	1	1	1	1	0	1	0	1				1	1	2		0	2
S2C609	IPO94269	Zt279	chr20	chr18	Coinocculation	Random Spore	2017-12-13	x	1	1	1	1	1	1	1	0	1				2	2	1		0	2
S2C610	IPO94269	Zt279	chr20	chr18	Coinocculation	Random Spore	2017-12-13	x	1	1	1	1	1	1	1	0	1				1	2	2		0	2
S2C611	IPO94269	Zt279	chr20	chr18	Coinocculation	Random Spore	lost during isolation	x	0																0
S2C612	IPO94269	Zt279	chr20	chr18	Coinocculation	Random Spore	2017-12-13	x	1	nd	nd	nd	nd	0	1	0	1				nd	nd	nd		0	2
S2C613	IPO94269	Zt279	chr20	chr18	Coinocculation	Random Spore	2017-12-13	x	1	1	1	1	1	1	1	0	1				2	1	2		0	2
S2C614	IPO94269	Zt279	chr20	chr18	Coinocculation	Random Spore	2017-12-13	x	1	1	1	1	1	1	1	0	1				2	2	2		0	2
S2C615	IPO94269	Zt279	chr20	chr18	Coinocculation	Random Spore	2017-12-13	x	1	1	1	1	1	1	1	0	1				1	1	1		0	2
S2C616	IPO94269	Zt279	chr20	chr18	Coinocculation	Random Spore	2017-12-13	x	1	1	1	1	1	0	1	0	1				2	1	2		0	2
S2C617	IPO94269	Zt279	chr20	chr18	Coinocculation	Random Spore	2017-12-13	x	1	1	1	1	1	1	1	0	1				2	1	2		0	2
S2C618	IPO94269	Zt279	chr20	chr18	Coinocculation	Random Spore	2017-12-13	x	1	1	1	1	1	1	1	0	1				1	2	1		0	2
S2C619	IPO94269	Zt279	chr20	chr18	Coinocculation	Random Spore	lost during isolation	x	0																0
S2C620	IPO94269	Zt279	chr20	chr18	Coinocculation	Random Spore	2017-12-13	x	1	1	1	1	1	1	1	0	1				2	2	1		0	2
S2C701	IPO94269	Zt290	chr18	chr20	Coinocculation	Random Spore	2017-12-13	x	1	1	0	1	1	0	1	0	1				1	2	1		0	2
S2C702	IPO94269	Zt290	chr18	chr20	Coinocculation	Random Spore	2017-12-13	x	1	1	0	1	1	0	1	1	1				1	2	2		0	2
S2C703	IPO94269	Zt290	chr18	chr20	Coinocculation	Random Spore	2017-12-13	x	1	1	1	1	1	0	1	1	1				1	2	1		0	1
S2C704	IPO94269	Zt290	chr18	chr20	Coinocculation	Random Spore	2017-12-13	x	1	1	1	1	1	0	1	0	1				2	1	1		0	1
S2C705	IPO94269	Zt290	chr18	chr20	Coinocculation	Random Spore	2017-12-13	x	1	1	1	1	1	0	1	0	1				2	1	1		0	1
S2C706	IPO94269	Zt290	chr18	chr20	Coinocculation	Random Spore	2017-12-13	x	1	1	1	1	1	0	1	1	1				1	2	1		0	1
S2C707	IPO94269	Zt290	chr18	chr20	Coinocculation	Random Spore	2017-12-13	x	1	1	1	1	1	0	1	0	1				2	2	2		0	1
S2C708	IPO94269	Zt290	chr18	chr20	Coinocculation	Random Spore	2017-12-13	x	1	1	1	1	1	0	1	1	1				1	2	1		0	1
S2C709	IPO94269	Zt290	chr18	chr20	Coinocculation	Random Spore	2017-12-13	x	1	1	1	1	1	0	1	1	1				1	2	1		0	2
S2C710	IPO94269	Zt290	chr18	chr20	Coinocculation	Random Spore	2017-12-13	x	1	1	1	1	1	nd	nd	nd	nd				nd	nd	nd		0	2
S2C711	IPO94269	Zt290	chr18	chr20	Coinocculation	Random Spore	2017-12-13	x	1	1	1	1	1	0	1	1	1				1	2	2		0	2
S2C712	IPO94269	Zt290	chr18	chr20	Coinocculation	Random Spore	2017-12-13	x	1	1	1	1	1	0	1	1	1				2	1	2		0	2
S2C713	IPO94269	Zt290	chr18	chr20	Coinocculation	Random Spore	2017-12-13	x	1	1	1	1	1	0	1	1	1				2	1	2		0	2
S2C714	IPO94269	Zt290	chr18	chr20	Coinocculation	Random Spore	2017-12-13	x	1	1	1	1	1	0	1	1	1				2	1	1		0	2
S2C715	IPO94269	Zt290	chr18	chr20	Coinocculation	Random Spore	2017-12-13	x	1	1	1	1	1	0	1	1	1				1	2	1		0	2
S2C716	IPO94269	Zt290	chr18	chr20	Coinocculation	Random Spore	2017-12-13	x	1	1	1	1	1	0	1	0	1				2	1	1		0	2
S2C717	IPO94269	Zt290	chr18	chr20	Coinocculation	Random Spore	2017-12-13	x	1	1	1	1	1	0	1	0	1				1	1	2		0	2
S2C718	IPO94269	Zt290	chr18	chr20	Coinocculation	Random Spore	2017-12-13	x	1	1	1	1	1	0	1	0	1				1	2	2		0	1
S2C719	IPO94269	Zt290	chr18	chr20	Coinocculation	Random Spore	2017-12-13	x	1	1	1	1	1	0	1	1	1				nd	nd	nd		0	2
S2C720	IPO94269	Zt290	chr18	chr20	Coinocculation	Random Spore	2017-12-13	x	1	1	1	1	1	0	1	1	1				2	2	2		0	2
S2C721	IPO94269	Zt290	chr18	chr20	Coinocculation	Random Spore	2017-12-13	x	1	1	1	1	1	0	1	1	1				2	1	2		0	2
S2C722	IPO94269	Zt290	chr18	chr20	Coinocculation	Random Spore	2017-12-13	x	1	nd	nd	nd	nd	0	1	1	1				2	2	2		0	2
S2C723	IPO94269	Zt290	chr18	chr20	Coinocculation	Random Spore	2017-12-13	x	1	1	1	1	1	0	1	1	1				1	1	2		0	2
S2C724	IPO94269	Zt290	chr18	chr20	Coinocculation	Random Spore	2017-12-13	x	1	1	1	1	1	0	1	1	1				2	1	1		0	2
S2C901	IPO94269	Zt244	-	chr18, chr20	Coinocculation	Random Spore	2017-12-13	x	1	1	1	1	1	nd	nd	nd	nd				1	2	2		0	1
S2C902	IPO94269	Zt244	-	chr18, chr20	Coinocculation	Random Spore	2017-12-13	x	1	1	1	1	1	1	1	0	1				1	1	1		0	2
S2C903	IPO94269	Zt244	-	chr18, chr20	Coinocculation	Random Spore	2017-12-13	x	1	1	1	1	0	1	1	1	1				2	2	1		0	2
S2C904	IPO94269	Zt244	-	chr18, chr20	Coinocculation	Random Spore	2017-12-13	x	1	1	1	1	1	1	0	1	0				1	1	1		0	2
S2C905	IPO94269	Zt244	-	chr18, chr20	Coinocculation	Random Spore	2017-12-13	x	1	1	1	1	0	nd	nd	nd	nd				2	2	1		0	2
S2C906	IPO94269	Zt244	-	chr18, chr20	Coinocculation	Random Spore	2017-12-13	x	1	1	1	1	0	1	0	1	0				1	2	2		0	2
S2C907	IPO94269	Zt244	-	chr18, chr20	Coinocculation	Random Spore	2017-12-13	x	1	1	1	1	0	1	0	1	0				1	2	2		0	2
S2C908	IPO94269	Zt244	-	chr18, chr20	Coinocculation	Random Spore	2017-12-13	x	1	1	1	1	1	1	1	1	1				2	2	1		0	2
S2C909	IPO94269	Zt244	-	chr18, chr20	Coinocculation	Random Spore	2017-12-13	x	1	nd	0	1	1	1	1	1	1				2	2	2		0	2
S2C910	IPO94269	Zt244	-	chr18, chr20	Coinocculation	Random Spore	2017-12-13	x	1	1	1	1	1	1	1	1	1				1	2	1		0	2
S2C911	IPO94269	Zt244	-	chr18, chr20	Coinocculation	Random Spore	2017-12-13	x	1	nd	nd	0	nd	1	1	1	1				1	2	1		0	2
S2C912	IPO94269	Zt244	-	chr18, chr20	Coinocculation	Random Spore	2017-12-13	x	1	1	1	1	1	1	1	1	1				1	2	2		0	2
S2C913	IPO94269	Zt244	-	chr18, chr20	Coinocculation	Random Spore	2017-12-13	x	1	nd	nd	nd	nd	1	1	1	1				1	2	2		0	2
S2C914	IPO94269	Zt244	-	chr18, chr20	Coinocculation	Random Spore	2017-12-13	x	1	1	1	1	1	1	1	1	1				1	1	2		0	2
S2C915	IPO94269	Zt244	-	chr18, chr20	Coinocculation	Random Spore	2017-12-13	x	1	1	1	1	1	1	1	0	1				1	2	2		0	2
S2C916	IPO94269	Zt244	-	chr18, chr20	Coinocculation	Random Spore	2017-12-13	x	1	1	1	1	1	1	1	1	1				2	1	2		0	2
S2C917	IPO94269	Zt244	-	chr18, chr20	Coinocculation	Random Spore	2017-12-13	x	1	1	1	1	1	1	0	1	1				2	2	1		0	2
S2C918	IPO94269	Zt244	-	chr18, chr20	Coinocculation	Random Spore	2017-12-13	x	1	1	1	1	1	1	1	1	1				2	2	1		0	2
S2C919	IPO94269	Zt244	-	chr18, chr20	Coinocculation	Random Spore	2017-12-13	x	1	1	1	1	1	1	1	1	1				2	2	1		0	2
S2C920	IPO94269	Zt244	-	chr18, chr20	Coinocculation	Random Spore	2017-12-13	x	1	1	1	1	1	0	1	1	1				1	1	1		0	1
S2C921	IPO94269	Zt244	-	chr18, chr20	Coinocculation	Random Spore	2017-12-13	x	1	1	1	1	1	0	1	1	1				2	2	2		0	2
S2C922	IPO94269	Zt244	-	chr18, chr20	Coinocculation	Random Spore	2017-12-13	x	1	1	1	1	1	1	1	1	1				1	1	2		0	2
S2C923	IPO94269	Zt244	-	chr18, chr20	Coinocculation	Random Spore	2017-12-13	x	1	1	0	1	1	1	1	1	1				1	1	1		0	2
S2C924	IPO94269	Zt244	-	chr18, chr20	Coinocculation	Random Spore	2017-12-13	x	1	nd	nd	nd	nd	1	1	1	1				2	1	1		0	2
S3C1101	IPO94269	ZT278	chr19	chr18, chr20	Zt278_5cells	Random Spore	2017-12-19	x	1	1	1	1	1	1	0	1	1				2	2	1		0	2
S3C1102	IPO94269	ZT278	chr19	chr18, chr20	Zt278_5cells	Random Spore	2017-12-19	x	1	1	1	1	1	1	0	1	1				2	2	1		0	2
S3C1103	IPO94269	ZT278	chr19	chr18, chr20	Zt278_5cells	Random Spore	2017-12-19	x	1	1	1	1	1	1	1	1	1				2	1	1		0	2
S3C1104	IPO94269	ZT278	chr19	chr18, chr20	Zt278_5cells	Random Spore	lost during isolation	x	0																0
S3C1105	IPO94269	ZT278	chr19	chr18, chr20	Zt278_5cells	Random Spore	2017-12-19	x	1	1	0	1	1	1	1	1	1				1	1	2		0	2
S3C1106	IPO94269	ZT278	chr19	chr18, chr20	Zt278_5cells	Random Spore	2017-12-19	x	1	1	0	1	1	0	1	1	1				2	1	1		0	2
S3C1107	IPO94269	ZT278	chr19	chr18, chr20	Zt278_5cells	Random Spore	2017-12-19	x	1	1	0	1	1	1	1	1	1				1	1	2		0	2
S3C1108	IPO94269	ZT278	chr19	chr18, chr20	Zt278_5cells	Random Spore	2017-12-19	x	1	1	1	1	1	1	1	1	1				1	2	1		0	2
S3C1109	IPO94269	ZT278	chr19	chr18, chr20	Zt278_5cells	Random Spore	2017-12-19	x	1	1	1	1	1	1	0	1	1				1	1	2		0	2
S3C1110	IPO94269	ZT278	chr19	chr18, chr20	Zt278_5cells	Random Spore	2017-12-19	x	1	1	1	1	1	0	0	1	1				1	2	2		0	2
S3C1111	IPO94269	ZT278	chr19	chr18, chr20	Zt278_5cells	Random Spore	2017-12-19	x	1	1	1	1	1	0	0	1	1				1	2	2		0	2
S3C1112	IPO94269	ZT278	chr19	chr18, chr20	Zt278_5cells	Random Spore	2017-12-19	x	1	1	1	1	1	1	1	1	1				2	2	1		0	2
S3C1113	IPO94269	ZT278	chr19	chr18, chr20	Zt278_5cells	Random Spore	2017-12-19	x	1	1	1	1	1	1	1	1	1				2	2	1		0	2
S3C1114	IPO94269	ZT278	chr19	chr18, chr20	Zt278_5cells	Random Spore	2017-12-19	x	1	1	1	1	1	1	0	1	1				1	2	1		0	2
S3C1115	IPO94269	ZT278	chr19	chr18, chr20	Zt278_5cells	Random Spore	2017-12-19	x	1	1	1	1	1	1	0	1	1				2	2	2		0	2
S3C1116	IPO94269	ZT278	chr19	chr18, chr20	Zt278_5cells	Random Spore	2017-12-19	x	1	1	1	1	1	1	0	1	1				2	2	2		0	2
S3C1117	IPO94269	ZT278	chr19	chr18, chr20	Zt278_5cells	Random Spore	2017-12-19	x	1	0	1	1	1	0	0	1	1				1	1	1		0	2
S3C1118	IPO94269	ZT278	chr19	chr18, chr20	Zt278_5cells	Random Spore	2017-12-19	x	1	0	1	1	1	0	0	1	1				1	1	1		0	2
S3C1119	IPO94269	ZT278	chr19	chr18, chr20	Zt278_5cells	Random Spore	2017-12-19	x	1	1	1	1	1	1	1	1	1				2	2	1		0	2
S3C1120	IPO94269	ZT278	chr19	chr18, chr20	Zt278_5cells	Random Spore	2017-12-19	x	1	1	1	1	1	1	0	1	1				1	1	2		0	2
S3C1121	IPO94269	ZT278	chr19	chr18, chr20	Zt278_5cells	Random Spore	2017-12-19	x	1	1	1	1	1	1	1	1	1				1	2	2		0	2
S3C1122	IPO94269	ZT278	chr19	chr18, chr20	Zt278_5cells	Random Spore	2017-12-19	x	1	1	1	1	1	1	0	1	1				2	2	1		0	2
S3C1123	IPO94269	ZT278	chr19	chr18, chr20	Zt278_5cells	Random Spore	2017-12-19	x	1	1	1	1	1	1	0	0	1				2	1	2		0	2
S3C1124	IPO94269	ZT278	chr19	chr18, chr20	Zt278_5cells	Random Spore	2017-12-19	x	1	1	1	1	1	1	0	1	1				2	2	1		0	2
S3C1125	IPO94269	ZT278	chr19	chr18, chr20	Zt278_5cells	Random Spore	2017-12-19	x	1	1	1	1	1	1	0	1	1				1	1	1		0	2
S3C1126	IPO94269	ZT278	chr19	chr18, chr20	Zt278_5cells	Random Spore	2017-12-19	x	1	1	1	1	1	1	1	1	1				2	2	1		0	2
S3C1127	IPO94269	ZT278	chr19	chr18, chr20	Zt278_5cells	Random Spore	2017-12-19	x	1	1	1	1	1	1	1	1	1				2	2	1		0	nd
S3C1128	IPO94269	ZT278	chr19	chr18, chr20	Zt278_5cells	Random Spore	2017-12-19	x	1	1	1	1	1	1	1	1	1				1	1	2		0	2
S3C1129	IPO94269	ZT278	chr19	chr18, chr20	Zt278_5cells	Random Spore	2017-12-19	x	1	1	1	1	1	1	0	1	1				1	1	1		0	2
S3C1130	IPO94269	ZT278	chr19	chr18, chr20	Zt278_5cells	Random Spore	2017-12-19	x	1	1	1	1	1	1	0	1	1				2	2	1		0	2
S3C1131	IPO94269	ZT278	chr19	chr18, chr20	Zt278_5cells	Random Spore	2017-12-19	x	1	1	1	1	1	1	0	1	1				2	1	2		0	2
S3C1132	IPO94269	ZT278	chr19	chr18, chr20	Zt278_5cells	Random Spore	lost during isolation	x	0																0
S3C117	IPO94269	ZT260	chr14	chr18, chr20	Coinocculation	Random Spore	2017-12-19	x	1	0	1	1	1	0	1	1	1				1	2	2		0	2
S3C118	IPO94269	ZT260	chr14	chr18, chr20	Coinocculation	Random Spore	2017-12-19	x	1	1	1	1	1	1	1	1	1				2	1	2		0	2
S3C119	IPO94269	ZT260	chr14	chr18, chr20	Coinocculation	Random Spore	2017-12-19	x	1	1	1	1	1	1	1	1	1				2	1	1		0	2
S3C120	IPO94269	ZT260	chr14	chr18, chr20	Coinocculation	Random Spore	2017-12-19	x	1	0	1	1	1	1	1	1	1				1	1	2		0	2
S3C121	IPO94269	ZT260	chr14	chr18, chr20	Coinocculation	Random Spore	2017-12-19	x	1	0	1	1	1	1	1	1	1				1	2	1		0	2
S3C122	IPO94269	ZT260	chr14	chr18, chr20	Coinocculation	Random Spore	2017-12-19	x	1	0	1	1	1	1	1	1	1				1	1	1		0	2
S3C123	IPO94269	ZT260	chr14	chr18, chr20	Coinocculation	Random Spore	2017-12-19	x	1	1	1	1	1	1	1	1	1				2	1	2		0	2
S3C124	IPO94269	ZT260	chr14	chr18, chr20	Coinocculation	Random Spore	2017-12-19	x	1	1	1	1	1	1	1	1	1				2	1	2		0	2
S3C125	IPO94269	ZT260	chr14	chr18, chr20	Coinocculation	Random Spore	2017-12-19	x	1	0	1	1	0	1	1	0	1				1	1	1		0	2
S3C126	IPO94269	ZT260	chr14	chr18, chr20	Coinocculation	Random Spore	2017-12-19	x	1	1	1	1	1	1	1	1	1				2	1	1		0	2
S3C127	IPO94269	ZT260	chr14	chr18, chr20	Coinocculation	Random Spore	2017-12-19	x	1	0	1	1	1	1	1	1	1				1	2	1		0	2
S3C128	IPO94269	ZT260	chr14	chr18, chr20	Coinocculation	Random Spore	2017-12-19	x	1	1	1	1	1	1	1	1	1				1	2	2		0	2
S3C129	IPO94269	ZT260	chr14	chr18, chr20	Coinocculation	Random Spore	lost during isolation	x	0																0
S3C130	IPO94269	ZT260	chr14	chr18, chr20	Coinocculation	Random Spore	lost during isolation	x	0																0
S3C131	IPO94269	ZT260	chr14	chr18, chr20	Coinocculation	Random Spore	lost during isolation	x	0																0
S3C132	IPO94269	ZT260	chr14	chr18, chr20	Coinocculation	Random Spore	lost during isolation	x	0																0
S3C1401	IPO94269	ZT278	Chr19	chr18, chr20	ZT278_12d	Random Spore	lost during isolation	x	0																0
S3C1402	IPO94269	ZT278	Chr19	chr18, chr20	ZT278_12d	Random Spore	lost during isolation	x	0																0
S3C1403	IPO94269	ZT278	Chr19	chr18, chr20	ZT278_12d	Random Spore	lost during isolation	x	0																0
S3C1404	IPO94269	ZT278	Chr19	chr18, chr20	ZT278_12d	Random Spore	lost during isolation	x	0																0
S3C1405	IPO94269	ZT278	Chr19	chr18, chr20	ZT278_12d	Random Spore	lost during isolation	x	0																0
S3C1406	IPO94269	ZT278	Chr19	chr18, chr20	ZT278_12d	Random Spore	lost during isolation	x	0																0
S3C1407	IPO94269	ZT278	Chr19	chr18, chr20	ZT278_12d	Random Spore	2017-12-19	x	1	1	1	1	1	0	1	1	1				1	1	2		0	1
S3C1408	IPO94269	ZT278	Chr19	chr18, chr20	ZT278_12d	Random Spore	2017-12-19	x	1	1	1	1	1	0	1	1	1				1	1	2		0	nd
S3C1409	IPO94269	ZT278	Chr19	chr18, chr20	ZT278_12d	Random Spore	2017-12-19	x	1	1	1	1	1	0	1	1	1				1	1	1		0	1
S3C1410	IPO94269	ZT278	Chr19	chr18, chr20	ZT278_12d	Random Spore	2017-12-19	x	1	1	1	1	1	1	1	0	1				2	2	2		0	1
S3C1411	IPO94269	ZT278	Chr19	chr18, chr20	ZT278_12d	Random Spore	2017-12-19	x	1	1	1	1	1	0	1	1	1				1	2	2		0	1
S3C1412	IPO94269	ZT278	Chr19	chr18, chr20	ZT278_12d	Random Spore	2017-12-19	x	1	1	1	1	1	0	1	0	1				2	2	2		0	1
S3C1413	IPO94269	ZT278	Chr19	chr18, chr20	ZT278_12d	Random Spore	2017-12-19	x	1	1	1	1	1	1	1	1	1				2	1	1		0	1
S3C1414	IPO94269	ZT278	Chr19	chr18, chr20	ZT278_12d	Random Spore	2017-12-19	x	1	1	1	1	1	1	1	1	1				2	2	2		0	1
S3C1415	IPO94269	ZT278	Chr19	chr18, chr20	ZT278_12d	Random Spore	2017-12-19	x	1	1	1	1	1	1	1	1	1				2	2	2		0	1
S3C1416	IPO94269	ZT278	Chr19	chr18, chr20	ZT278_12d	Random Spore	2017-12-19	x	1	1	1	1	1	nd	nd	nd	nd				2	2	2		0	1
S3C1417	IPO94269	ZT278	Chr19	chr18, chr20	ZT278_12d	Random Spore	2017-12-19	x	1	nd	nd	nd	nd	1	1	1	1				1	2	2		0	1
S3C1418	IPO94269	ZT278	Chr19	chr18, chr20	ZT278_12d	Random Spore	2017-12-19	x	1	1	1	1	1	0	1	0	1				1	1	1		0	1
S3C1419	IPO94269	ZT278	Chr19	chr18, chr20	ZT278_12d	Random Spore	2017-12-19	x	1	1	0	1	1	0	1	1	1				2	2	1		0	1
S3C1420	IPO94269	ZT278	Chr19	chr18, chr20	ZT278_12d	Random Spore	2017-12-19	x	1	0	1	1	1	1	1	1	1				1	2	2		0	1
S3C1421	IPO94269	ZT278	Chr19	chr18, chr20	ZT278_12d	Random Spore	2017-12-19	x	1	1	1	1	1	0	1	0	0				1	1	2		0	1
S3C1422	IPO94269	ZT278	Chr19	chr18, chr20	ZT278_12d	Random Spore	2017-12-19	x	1	1	1	1	0	1	1	0	1				1	2	1		0	1
S3C1423	IPO94269	ZT278	Chr19	chr18, chr20	ZT278_12d	Random Spore	2017-12-19	x	1	1	1	1	1	1	1	0	1				2	2	2		0	1
S3C1424	IPO94269	ZT278	Chr19	chr18, chr20	ZT278_12d	Random Spore	2017-12-19	x	1	1	1	1	1	1	1	0	1				1	1	1		0	1
S3C1425	IPO94269	ZT278	Chr19	chr18, chr20	ZT278_12d	Random Spore	lost during isolation	x	0																0
S3C1426	IPO94269	ZT278	Chr19	chr18, chr20	ZT278_12d	Random Spore	2017-12-19	x	1	1	1	1	1	1	1	0	1				1	2	2		0	1
S3C1427	IPO94269	ZT278	Chr19	chr18, chr20	ZT278_12d	Random Spore	2017-12-19	x	1	1	1	1	1	0	1	1	1				2	1	1		0	1
S3C1428	IPO94269	ZT278	Chr19	chr18, chr20	ZT278_12d	Random Spore	2017-12-19	x	1	1	1	1	1	0	1	1	1				2	1	2		0	1
S3C1429	IPO94269	ZT278	Chr19	chr18, chr20	ZT278_12d	Random Spore	2017-12-19	x	1	1	1	1	1	nd	nd	0	1				1	1	1		0	1
S3C1430	IPO94269	ZT278	Chr19	chr18, chr20	ZT278_12d	Random Spore	2017-12-19	x	1	1	1	1	1	1	1	0	1				2	2	2		0	1
S3C1431	IPO94269	ZT278	Chr19	chr18, chr20	ZT278_12d	Random Spore	2017-12-19	x	1	1	1	1	1	0	1	1	1				2	2	1		0	1
S3C1432	IPO94269	ZT278	Chr19	chr18, chr20	ZT278_12d	Random Spore	2017-12-19	x	1	1	1	1	1	0	0	0	1				1	1	1		0	1
S3C1501	IPO94269	ZT278	chr19	chr18, chr20	ZT128_6cells	Random Spore	2017-12-19	x	1	1	1	1	1	0	1	1	1				2	2	1		0	1
S3C1502	IPO94269	ZT278	chr19	chr18, chr20	ZT128_6cells	Random Spore	2017-12-19	x	1	1	1	1	1	0	1	0	1				2	1	1		0	1
S3C1503	IPO94269	ZT278	chr19	chr18, chr20	ZT128_6cells	Random Spore	2017-12-19	x	1	1	1	1	1	1	1	0	1				2	1	1		0	1
S3C1504	IPO94269	ZT278	chr19	chr18, chr20	ZT128_6cells	Random Spore	2017-12-19	x	1	1	1	1	1	1	1	0	1				2	1	2		0	1
S3C1505	IPO94269	ZT278	chr19	chr18, chr20	ZT128_6cells	Random Spore	2017-12-19	x	1	1	1	1	1	0	1	1	1				1	2	2		0	1
S3C1506	IPO94269	ZT278	chr19	chr18, chr20	ZT128_6cells	Random Spore	2017-12-19	x	1	1	1	1	1	0	1	1	1				2	2	1		0	1
S3C1507	IPO94269	ZT278	chr19	chr18, chr20	ZT128_6cells	Random Spore	2017-12-19	x	1	1	1	1	1	1	1	0	1				1	1	1		0	1
S3C1609	IPO94269	ZT278	chr19	chr18, chr20	ZT128_5cells	Random Spore	lost during isolation	x	0																0
S3C1610	IPO94269	ZT278	chr19	chr18, chr20	ZT128_5cells	Random Spore	lost during isolation	x	0																0
S3C1611	IPO94269	ZT278	chr19	chr18, chr20	ZT128_5cells	Random Spore	lost during isolation	x	0																0
S3C1612	IPO94269	ZT278	chr19	chr18, chr20	ZT128_5cells	Random Spore	lost during isolation	x	0																0
S3C1613	IPO94269	ZT278	chr19	chr18, chr20	ZT128_5cells	Random Spore	2017-12-19	x	1	1	1	1	1	0	1	0	1				2	2	2		0	1
S3C1614	IPO94269	ZT278	chr19	chr18, chr20	ZT128_5cells	Random Spore	2017-12-19	x	1	1	1	1	1	0	1	0	1				2	2	2		0	1
S3C1615	IPO94269	ZT278	chr19	chr18, chr20	ZT128_5cells	Random Spore	2017-12-19	x	1	1	1	1	1	1	1	1	1				1	2	1		0	1
S3C1616	IPO94269	ZT278	chr19	chr18, chr20	ZT128_5cells	Random Spore	2017-12-19	x	1	1	1	1	1	1	1	1	1				1	2	1		0	1
S3C1617	IPO94269	ZT278	chr19	chr18, chr20	ZT128_5cells	Random Spore	2017-12-19	x	1	1	1	1	1	0	1	1	1				2	1	2		0	1
S3C1618	IPO94269	ZT278	chr19	chr18, chr20	ZT128_5cells	Random Spore	lost during isolation	x	0																0
S3C1619	IPO94269	ZT278	chr19	chr18, chr20	ZT128_5cells	Random Spore	2017-12-19	x	1	1	1	0	1	1	1	1	1				2	1	1		0	1
S3C1620	IPO94269	ZT278	chr19	chr18, chr20	ZT128_5cells	Random Spore	2017-12-19	x	1	1	1	1	1	0	1	1	1				2	1	2		0	1
S3C1621	IPO94269	ZT278	chr19	chr18, chr20	ZT128_5cells	Random Spore	2017-12-19	x	1	1	1	1	1	0	1	0	1				2	1	2		0	1
S3C1622	IPO94269	ZT278	chr19	chr18, chr20	ZT128_5cells	Random Spore	2017-12-19	x	1	1	1	1	1	0	1	1	1				1	1	1		0	1
S3C1623	IPO94269	ZT278	chr19	chr18, chr20	ZT128_5cells	Random Spore	2017-12-19	x	1	1	1	1	1	0	1	0	1				1	1	2		0	1
S3C1624	IPO94269	ZT278	chr19	chr18, chr20	ZT128_5cells	Random Spore	2017-12-19	x	1	1	1	1	1	0	1	1	1				2	2	2		0	1
S3C1625	IPO94269	ZT278	chr19	chr18, chr20	ZT128_5cells	Random Spore	2017-12-19	x	1	1	1	1	1	1	1	0	1				1	2	2		0	1
S3C1626	IPO94269	ZT278	chr19	chr18, chr20	ZT128_5cells	Random Spore	2017-12-19	x	1	1	1	1	1	1	1	0	1				1	2	2		0	1
S3C1627	IPO94269	ZT278	chr19	chr18, chr20	ZT128_5cells	Random Spore	2017-12-19	x	1	1	0	0	1	0	1	0	1				2	1	2		0	1
S3C1628	IPO94269	ZT278	chr19	chr18, chr20	ZT128_5cells	Random Spore	2017-12-19	x	1	1	1	1	1	0	1	0	1				2	2	1		0	1
S3C1629	IPO94269	ZT278	chr19	chr18, chr20	ZT128_5cells	Random Spore	lost during isolation	x	0																0
S3C1630	IPO94269	ZT278	chr19	chr18, chr20	ZT128_5cells	Random Spore	2017-12-19	x	1	1	1	1	1	0	1	0	1				2	2	1		0	1
S3C1631	IPO94269	ZT278	chr19	chr18, chr20	ZT128_5cells	Random Spore	2017-12-19	x	1	1	1	0	1	1	1	0	1				1	1	1		0	1
S3C1632	IPO94269	ZT278	chr19	chr18, chr20	ZT128_5cells	Random Spore	2017-12-19	x	1	1	0	0	1	0	1	0	1				2	1	2		0	1
S3C1633	IPO94269	ZT278	chr19	chr18, chr20	ZT128_5cells	Random Spore	lost during isolation	x	0																0
S3C1634	IPO94269	ZT278	chr19	chr18, chr20	ZT128_5cells	Random Spore	lost during isolation	x	0																0
S3C1635	IPO94269	ZT278	chr19	chr18, chr20	ZT128_5cells	Random Spore	lost during isolation	x	0																0
S3C1636	IPO94269	ZT278	chr19	chr18, chr20	ZT128_5cells	Random Spore	lost during isolation	x	0																0
S3C1637	IPO94269	ZT278	chr19	chr18, chr20	ZT128_5cells	Random Spore	lost during isolation	x	0																0
S3C1638	IPO94269	ZT278	chr19	chr18, chr20	ZT128_5cells	Random Spore	lost during isolation	x	0																0
S3C1639	IPO94269	ZT278	chr19	chr18, chr20	ZT128_5cells	Random Spore	lost during isolation	x	0																0
S3C1640	IPO94269	ZT278	chr19	chr18, chr20	ZT128_5cells	Random Spore	lost during isolation	x	0																0
S3C1901	IPO94269	ZT278	chr19	chr18, chr20	ZT128_12d	Random Spore	lost during isolation	x	0																0
S3C1902	IPO94269	ZT278	chr19	chr18, chr20	ZT128_12d	Random Spore	lost during isolation	x	0																0
S3C1903	IPO94269	ZT278	chr19	chr18, chr20	ZT128_12d	Random Spore	lost during isolation	x	0																0
S3C1904	IPO94269	ZT278	chr19	chr18, chr20	ZT128_12d	Random Spore	lost during isolation	x	0																0
S3C1905	IPO94269	ZT278	chr19	chr18, chr20	ZT128_12d	Random Spore	lost during isolation	x	0																0
S3C217	IPO94269	ZT267	chr21	chr18, chr20	Coinocculation	Random Spore	2017-12-19	x	1	1	1	1	1	1	1	1	1				2	1	2		0	2
S3C218	IPO94269	ZT267	chr21	chr18, chr20	Coinocculation	Random Spore	2017-12-19	x	1	1	1	1	1	1	1	1	0				2	1	1		0	2
S3C219	IPO94269	ZT267	chr21	chr18, chr20	Coinocculation	Random Spore	lost during isolation	x	0																0
S3C220	IPO94269	ZT267	chr21	chr18, chr20	Coinocculation	Random Spore	lost during isolation	x	0																0
S3C221	IPO94269	ZT267	chr21	chr18, chr20	Coinocculation	Random Spore	lost during isolation	x	0																0
S3C222	IPO94269	ZT267	chr21	chr18, chr20	Coinocculation	Random Spore	lost during isolation	x	0																0
S3C223	IPO94269	ZT267	chr21	chr18, chr20	Coinocculation	Random Spore	lost during isolation	x	0																0
S3C224	IPO94269	ZT267	chr21	chr18, chr20	Coinocculation	Random Spore	lost during isolation	x	0																0
S3C225	IPO94269	ZT267	chr21	chr18, chr20	Coinocculation	Random Spore	lost during isolation	x	0																0
S3C226	IPO94269	ZT267	chr21	chr18, chr20	Coinocculation	Random Spore	lost during isolation	x	0																0
S3C227	IPO94269	ZT267	chr21	chr18, chr20	Coinocculation	Random Spore	lost during isolation	x	0																0
S3C228	IPO94269	ZT267	chr21	chr18, chr20	Coinocculation	Random Spore	lost during isolation	x	0																0
S3C229	IPO94269	ZT267	chr21	chr18, chr20	Coinocculation	Random Spore	lost during isolation	x	0																0
S3C230	IPO94269	ZT267	chr21	chr18, chr20	Coinocculation	Random Spore	lost during isolation	x	0																0
S3C231	IPO94269	ZT267	chr21	chr18, chr20	Coinocculation	Random Spore	lost during isolation	x	0																0
S3C232	IPO94269	ZT267	chr21	chr18, chr20	Coinocculation	Random Spore	lost during isolation	x	0																0
S3C317	IPO94269	ZT270	chr16	chr18, chr20	Coinocculation	Random Spore	2017-12-19	x	1	1	1	1	1	0	1	0	1				2	1	2		0	1
S3C318	IPO94269	ZT270	chr16	chr18, chr20	Coinocculation	Random Spore	2017-12-19	x	1	1	1	1	1	0	1	0	1				2	1	2		0	1
S3C319	IPO94269	ZT270	chr16	chr18, chr20	Coinocculation	Random Spore	lost during isolation	x	0																0
S3C320	IPO94269	ZT270	chr16	chr18, chr20	Coinocculation	Random Spore	2017-12-19	x	1	0	1	1	1	1	1	1	1				2	2	1		0	2
S3C321	IPO94269	ZT270	chr16	chr18, chr20	Coinocculation	Random Spore	2017-12-19	x	1	0	1	1	1	1	1	1	1				1	1	2		0	2
S3C322	IPO94269	ZT270	chr16	chr18, chr20	Coinocculation	Random Spore	2017-12-19	x	1	1	1	0	1	1	1	1	1				1	2	2		0	2
S3C323	IPO94269	ZT270	chr16	chr18, chr20	Coinocculation	Random Spore	2017-12-19	x	1	1	1	0	1	1	1	0	1				2	1	1		0	2
S3C324	IPO94269	ZT270	chr16	chr18, chr20	Coinocculation	Random Spore	2017-12-19	x	1	1	1	1	1	1	1	1	1				2	1	1		0	1
S3C325	IPO94269	ZT270	chr16	chr18, chr20	Coinocculation	Random Spore	lost during isolation	x	0																0
S3C326	IPO94269	ZT270	chr16	chr18, chr20	Coinocculation	Random Spore	lost during isolation	x	0																0
S3C327	IPO94269	ZT270	chr16	chr18, chr20	Coinocculation	Random Spore	2017-12-19	x	1	1	1	1	1	1	1	0	1				nd	2	1		0	1
S3C328	IPO94269	ZT270	chr16	chr18, chr20	Coinocculation	Random Spore	2017-12-19	x	1	1	1	0	1	1	1	1	1				1	2	2		0	2
S3C329	IPO94269	ZT270	chr16	chr18, chr20	Coinocculation	Random Spore	2017-12-19	x	1	1	1	0	1	1	1	1	1				1	2	1		0	2
S3C330	IPO94269	ZT270	chr16	chr18, chr20	Coinocculation	Random Spore	2017-12-19	x	1	1	1	1	1	1	1	1	1				2	2	2		0	2
S3C331	IPO94269	ZT270	chr16	chr18, chr20	Coinocculation	Random Spore	lost during isolation	x	0																0
S3C332	IPO94269	ZT270	chr16	chr18, chr20	Coinocculation	Random Spore	2017-12-19	x	1	1	1	0	1	1	1	1	1				2	2	1		0	2
S3C417	IPO94269	Zt271	chr17	chr18, chr20	Coinocculation	Random Spore	lost during isolation	x	0																0
S3C418	IPO94269	Zt271	chr17	chr18, chr20	Coinocculation	Random Spore	lost during isolation	x	0																0
S3C419	IPO94269	Zt271	chr17	chr18, chr20	Coinocculation	Random Spore	lost during isolation	x	0																0
S3C420	IPO94269	Zt271	chr17	chr18, chr20	Coinocculation	Random Spore	lost during isolation	x	0																0
S3C421	IPO94269	Zt271	chr17	chr18, chr20	Coinocculation	Random Spore	lost during isolation	x	0																0
S3C422	IPO94269	Zt271	chr17	chr18, chr20	Coinocculation	Random Spore	lost during isolation	x	0																0
S3C423	IPO94269	Zt271	chr17	chr18, chr20	Coinocculation	Random Spore	lost during isolation	x	0																0
S3C424	IPO94269	Zt271	chr17	chr18, chr20	Coinocculation	Random Spore	lost during isolation	x	0																0
S3C425	IPO94269	Zt271	chr17	chr18, chr20	Coinocculation	Random Spore	lost during isolation	x	0																0
S3C426	IPO94269	Zt271	chr17	chr18, chr20	Coinocculation	Random Spore	lost during isolation	x	0																0
S3C427	IPO94269	Zt271	chr17	chr18, chr20	Coinocculation	Random Spore	lost during isolation	x	0																0
S3C428	IPO94269	Zt271	chr17	chr18, chr20	Coinocculation	Random Spore	lost during isolation	x	0																0
S3C429	IPO94269	Zt271	chr17	chr18, chr20	Coinocculation	Random Spore	lost during isolation	x	0																0
S3C430	IPO94269	Zt271	chr17	chr18, chr20	Coinocculation	Random Spore	lost during isolation	x	0																0
S3C431	IPO94269	Zt271	chr17	chr18, chr20	Coinocculation	Random Spore	lost during isolation	x	0																0
S3C432	IPO94269	Zt271	chr17	chr18, chr20	Coinocculation	Random Spore	lost during isolation	x	0																0
S3C517	IPO94269	Zt278	chr19	chr18, chr20	Coinocculation	Random Spore	lost during isolation	x	0																0
S3C518	IPO94269	Zt278	chr19	chr18, chr20	Coinocculation	Random Spore	lost during isolation	x	0																0
S3C519	IPO94269	Zt278	chr19	chr18, chr20	Coinocculation	Random Spore	lost during isolation	x	0																0
S3C520	IPO94269	Zt278	chr19	chr18, chr20	Coinocculation	Random Spore	lost during isolation	x	0																0
S3C521	IPO94269	Zt278	chr19	chr18, chr20	Coinocculation	Random Spore	lost during isolation	x	0																0
S3C522	IPO94269	Zt278	chr19	chr18, chr20	Coinocculation	Random Spore	lost during isolation	x	0																0
S3C523	IPO94269	Zt278	chr19	chr18, chr20	Coinocculation	Random Spore	lost during isolation	x	0																0
S3C524	IPO94269	Zt278	chr19	chr18, chr20	Coinocculation	Random Spore	lost during isolation	x	0																0
S3C525	IPO94269	Zt278	chr19	chr18, chr20	Coinocculation	Random Spore	lost during isolation	x	0																0
S3C526	IPO94269	Zt278	chr19	chr18, chr20	Coinocculation	Random Spore	lost during isolation	x	0																0
S3C527	IPO94269	Zt278	chr19	chr18, chr20	Coinocculation	Random Spore	lost during isolation	x	0																0
S3C528	IPO94269	Zt278	chr19	chr18, chr20	Coinocculation	Random Spore	lost during isolation	x	0																0
S3C529	IPO94269	Zt278	chr19	chr18, chr20	Coinocculation	Random Spore	lost during isolation	x	0																0
S3C530	IPO94269	Zt278	chr19	chr18, chr20	Coinocculation	Random Spore	lost during isolation	x	0																0
S3C531	IPO94269	Zt278	chr19	chr18, chr20	Coinocculation	Random Spore	lost during isolation	x	0																0
S3C532	IPO94269	Zt278	chr19	chr18, chr20	Coinocculation	Random Spore	lost during isolation	x	0																0
S3C609	IPO94269	Zt279	chr20	chr18	Coinocculation	Random Spore	lost during isolation	x	0																0
S3C701	IPO94269	ZT290	chr18	chr20	Coinocculation	Random Spore	lost during isolation	x	0																0
S3C702	IPO94269	ZT290	chr18	chr20	Coinocculation	Random Spore	lost during isolation	x	0																0
S3C703	IPO94269	ZT290	chr18	chr20	Coinocculation	Random Spore	lost during isolation	x	0																0
S3C704	IPO94269	ZT290	chr18	chr20	Coinocculation	Random Spore	lost during isolation	x	0																0
S3C705	IPO94269	ZT290	chr18	chr20	Coinocculation	Random Spore	lost during isolation	x	0																0
S3C706	IPO94269	ZT290	chr18	chr20	Coinocculation	Random Spore	lost during isolation	x	0																0
S3C707	IPO94269	ZT290	chr18	chr20	Coinocculation	Random Spore	lost during isolation	x	0																0
S3C708	IPO94269	ZT290	chr18	chr20	Coinocculation	Random Spore	lost during isolation	x	0																0
S3C709	IPO94269	ZT290	chr18	chr20	Coinocculation	Random Spore	lost during isolation	x	0																0
S3C710	IPO94269	ZT290	chr18	chr20	Coinocculation	Random Spore	lost during isolation	x	0																0
S3C711	IPO94269	ZT290	chr18	chr20	Coinocculation	Random Spore	lost during isolation	x	0																0
S3C712	IPO94269	ZT290	chr18	chr20	Coinocculation	Random Spore	lost during isolation	x	0																0
S3C713	IPO94269	ZT290	chr18	chr20	Coinocculation	Random Spore	lost during isolation	x	0																0
S3C714	IPO94269	ZT290	chr18	chr20	Coinocculation	Random Spore	lost during isolation	x	0																0
S3C715	IPO94269	ZT290	chr18	chr20	Coinocculation	Random Spore	lost during isolation	x	0																0
S3C716	IPO94269	ZT290	chr18	chr20	Coinocculation	Random Spore	lost during isolation	x	0																0
S3C717	IPO94269	ZT290	chr18	chr20	Coinocculation	Random Spore	lost during isolation	x	0																0
S3C718	IPO94269	ZT290	chr18	chr20	Coinocculation	Random Spore	lost during isolation	x	0																0
S3C719	IPO94269	ZT290	chr18	chr20	Coinocculation	Random Spore	lost during isolation	x	0																0
S3C720	IPO94269	ZT290	chr18	chr20	Coinocculation	Random Spore	lost during isolation	x	0																0
S3C721	IPO94269	ZT290	chr18	chr20	Coinocculation	Random Spore	lost during isolation	x	0																0
S3C722	IPO94269	ZT290	chr18	chr20	Coinocculation	Random Spore	lost during isolation	x	0																0
S3C723	IPO94269	ZT290	chr18	chr20	Coinocculation	Random Spore	lost during isolation	x	0																0
S3C724	IPO94269	ZT290	chr18	chr20	Coinocculation	Random Spore	lost during isolation	x	0																0
S3C725	IPO94269	ZT290	chr18	chr20	Coinocculation	Random Spore	lost during isolation	x	0																0
S3C726	IPO94269	ZT290	chr18	chr20	Coinocculation	Random Spore	lost during isolation	x	0																0
S3C727	IPO94269	ZT290	chr18	chr20	Coinocculation	Random Spore	lost during isolation	x	0																0
S3C728	IPO94269	ZT290	chr18	chr20	Coinocculation	Random Spore	lost during isolation	x	0																0
S3C729	IPO94269	ZT290	chr18	chr20	Coinocculation	Random Spore	lost during isolation	x	0																0
S3C730	IPO94269	ZT290	chr18	chr20	Coinocculation	Random Spore	lost during isolation	x	0																0
S3C731	IPO94269	ZT290	chr18	chr20	Coinocculation	Random Spore	lost during isolation	x	0																0
S3C732	IPO94269	ZT290	chr18	chr20	Coinocculation	Random Spore	lost during isolation	x	0																0
S3C901	IPO94269	ZT244	-	chr18, chr20	Coinocculation	Random Spore	2017-12-19	x	1	1	1	1	1	1	1	0	1				2	1	2		0	1
S3C902	IPO94269	ZT244	-	chr18, chr20	Coinocculation	Random Spore	2017-12-19	x	1	1	1	1	1	1	1	0	1				1	2	2		0	1
S3C903	IPO94269	ZT244	-	chr18, chr20	Coinocculation	Random Spore	2017-12-19	x	1	1	1	1	1	1	1	0	1				2	1	2		0	1
S3C904	IPO94269	ZT244	-	chr18, chr20	Coinocculation	Random Spore	2017-12-19	x	1	1	1	1	1	0	1	0	1				1	1	2		0	1
S3C905	IPO94269	ZT244	-	chr18, chr20	Coinocculation	Random Spore	2017-12-19	x	1	1	1	1	1	0	1	0	1				2	2	1		0	1
S3C906	IPO94269	ZT244	-	chr18, chr20	Coinocculation	Random Spore	2017-12-19	x	1	1	1	1	1	0	1	0	1				1	1	2		0	1
S3C907	IPO94269	ZT244	-	chr18, chr20	Coinocculation	Random Spore	2017-12-19	x	1	1	1	1	1	0	1	1	1				2	1	1		0	1
S3C908	IPO94269	ZT244	-	chr18, chr20	Coinocculation	Random Spore	2017-12-19	x	1	1	1	1	1	0	1	1	1				1	2	2		0	1
S3C909	IPO94269	ZT244	-	chr18, chr20	Coinocculation	Random Spore	2017-12-19	x	1	1	1	1	1	0	1	1	1				1	2	2		0	1
S3C910	IPO94269	ZT244	-	chr18, chr20	Coinocculation	Random Spore	2017-12-19	x	1	1	1	1	1	0	1	0	1				2	1	2		0	1
S3C911	IPO94269	ZT244	-	chr18, chr20	Coinocculation	Random Spore	2017-12-19	x	1	1	1	1	1	0	1	1	1				2	1	1		0	1
S3C912	IPO94269	ZT244	-	chr18, chr20	Coinocculation	Random Spore	2017-12-19	x	1	1	1	1	1	0	1	1	1				1	2	2		0	1
S3C913	IPO94269	ZT244	-	chr18, chr20	Coinocculation	Random Spore	2017-12-19	x	1	1	1	1	1	0	1	1	1				2	1	1		0	nd
S3C914	IPO94269	ZT244	-	chr18, chr20	Coinocculation	Random Spore	2017-12-19	x	1	nd	nd	nd	nd	0	1	0	1				nd	nd	nd		0	nd
S3C915	IPO94269	ZT244	-	chr18, chr20	Coinocculation	Random Spore	2017-12-19	x	1	1	1	1	1	0	1	0	1				2	2	1		0	nd
S3C916	IPO94269	ZT244	-	chr18, chr20	Coinocculation	Random Spore	lost during isolation	x	0																0
S3C917	IPO94269	ZT244	-	chr18, chr20	Coinocculation	Random Spore	lost during isolation	x	0																0
S3C918	IPO94269	ZT244	-	chr18, chr20	Coinocculation	Random Spore	2017-12-19	x	1	1	1	1	1	0	1	0	1				2	2	2		0	1
S3C919	IPO94269	ZT244	-	chr18, chr20	Coinocculation	Random Spore	2017-12-19	x	1	1	1	1	1	1	1	0	1				1	2	1		0	1
S3C920	IPO94269	ZT244	-	chr18, chr20	Coinocculation	Random Spore	2017-12-19	x	1	1	1	1	1	1	1	0	1				1	2	1		0	1
S3C921	IPO94269	ZT244	-	chr18, chr20	Coinocculation	Random Spore	2017-12-19	x	1	nd	nd	nd	nd	1	1	1	1				1	1	1		0	1
S3C922	IPO94269	ZT244	-	chr18, chr20	Coinocculation	Random Spore	lost during isolation	x	0																0
S3C923	IPO94269	ZT244	-	chr18, chr20	Coinocculation	Random Spore	lost during isolation	x	0																0
S3C924	IPO94269	ZT244	-	chr18, chr20	Coinocculation	Random Spore	lost during isolation	x	0																0
S3C925	IPO94269	ZT244	-	chr18, chr20	Coinocculation	Random Spore	2017-12-19	x	1	1	0	1	1	1	1	1	1				1	1	2		0	nd
S3C926	IPO94269	ZT244	-	chr18, chr20	Coinocculation	Random Spore	2017-12-19	x	1	1	1	1	1	1	1	1	1				2	2	1		0	nd
S3C927	IPO94269	ZT244	-	chr18, chr20	Coinocculation	Random Spore	lost during isolation	x	0																0
S3C928	IPO94269	ZT244	-	chr18, chr20	Coinocculation	Random Spore	lost during isolation	x	0																0
S3C929	IPO94269	ZT244	-	chr18, chr20	Coinocculation	Random Spore	lost during isolation	x	0																0
S3C930	IPO94269	ZT244	-	chr18, chr20	Coinocculation	Random Spore	lost during isolation	x	0																0
S3C931	IPO94269	ZT244	-	chr18, chr20	Coinocculation	Random Spore	lost during isolation	x	0																0
S3C932	IPO94269	ZT244	-	chr18, chr20	Coinocculation	Random Spore	lost during isolation	x	0																0
S4C1501	IPO94269	ZT279	Chr19	chr18, chr20	ZT128_6cells	Random Spore	lost during isolation	x	0																0
S4C1502	IPO94269	ZT279	Chr19	chr18, chr20	ZT128_6cells	Random Spore	2018-02-02	x	1	nd	nd	nd	nd	1	1	0	1				1	2	2		0	1
S4C1503	IPO94269	ZT279	Chr19	chr18, chr20	ZT128_6cells	Random Spore	2018-02-02	x	1	1	1	1	1	0	1	0	1				nd	nd	nd		0	1
S4C1504	IPO94269	ZT279	Chr19	chr18, chr20	ZT128_6cells	Random Spore	lost during isolation	x	0																0
S4C1505	IPO94269	ZT279	Chr19	chr18, chr20	ZT128_6cells	Random Spore	lost during isolation	x	0																0
S4C1506	IPO94269	ZT279	Chr19	chr18, chr20	ZT128_6cells	Random Spore	2018-02-02	x	1	1	1	1	1	1	1	0	1				1	2	2		0	1
S4C1507	IPO94269	ZT279	Chr19	chr18, chr20	ZT128_6cells	Random Spore	2018-02-02	x	1	1	1	1	1	0	1	0	1				1	2	1		0	1
S4C1508	IPO94269	ZT279	Chr19	chr18, chr20	ZT128_6cells	Random Spore	2018-02-02	x	1	1	1	1	1	1	1	1	1				2	2	1		0	1
S4C1509	IPO94269	ZT279	Chr19	chr18, chr20	ZT128_6cells	Random Spore	2018-02-02	x	1	1	1	1	1	0	1	0	1				2	2	1		0	1
S4C1510	IPO94269	ZT279	Chr19	chr18, chr20	ZT128_6cells	Random Spore	2018-02-02	x	1	1	1	1	1	0	1	0	1				2	2	2		0	1
S4C1511	IPO94269	ZT279	Chr19	chr18, chr20	ZT128_6cells	Random Spore	2018-02-02	x	1	1	1	1	1	0	1	1	1				1	1	1		0	1
S4C1512	IPO94269	ZT279	Chr19	chr18, chr20	ZT128_6cells	Random Spore	2018-02-02	x	1	1	1	1	1	0	1	0	1				2	1	2		0	1
S4C1513	IPO94269	ZT279	Chr19	chr18, chr20	ZT128_6cells	Random Spore	2018-02-02	x	1	1	1	1	1	0	1	1	1				1	2	1		0	1
S4C1514	IPO94269	ZT279	Chr19	chr18, chr20	ZT128_6cells	Random Spore	2018-02-02	x	1	1	1	1	1	1	1	1	1				1	2	1		0	1
S4C1515	IPO94269	ZT279	Chr19	chr18, chr20	ZT128_6cells	Random Spore	2018-02-02	x	1	1	1	1	1	1	1	1	1				1	1	2		0	1
S4C1516	IPO94269	ZT279	Chr19	chr18, chr20	ZT128_6cells	Random Spore	2018-02-02	x	1	1	1	1	1	0	1	0	1				2	1	2		0	1
S4C1517	IPO94269	ZT279	Chr19	chr18, chr20	ZT128_6cells	Random Spore	2018-02-02	x	1	1	1	1	1	1	1	1	1				1	2	2		0	1
S4C1518	IPO94269	ZT279	Chr19	chr18, chr20	ZT128_6cells	Random Spore	2018-02-02	x	1	1	1	1	1	1	1	1	1				1	2	2		0	1
S4C1519	IPO94269	ZT279	Chr19	chr18, chr20	ZT128_6cells	Random Spore	2018-02-02	x	1	1	1	1	1	nd	nd	nd	nd				2	1	2		0	1
S4C1520	IPO94269	ZT279	Chr19	chr18, chr20	ZT128_6cells	Random Spore	2018-02-02	x	1	1	1	1	1	1	1	1	1				2	2	1		0	2
S4C1521	IPO94269	ZT279	Chr19	chr18, chr20	ZT128_6cells	Random Spore	2018-02-02	x	1	1	1	1	1	0	1	0	1				1	1	1		0	1
S4C1522	IPO94269	ZT279	Chr19	chr18, chr20	ZT128_6cells	Random Spore	2018-02-02	x	1	1	1	1	1	0	1	0	1				1	1	1		0	1
S4C1523	IPO94269	ZT279	Chr19	chr18, chr20	ZT128_6cells	Random Spore	2018-02-02	x	1	1	1	1	1	0	1	0	1				1	1	1		0	1
S4C1524	IPO94269	ZT279	Chr19	chr18, chr20	ZT128_6cells	Random Spore	lost during isolation	x	0																0
S4C1525	IPO94269	ZT279	Chr19	chr18, chr20	ZT128_6cells	Random Spore	2018-02-02	x	1	1	1	1	1	nd	nd	nd	nd				1	1	1		0	nd
S4C1526	IPO94269	ZT279	Chr19	chr18, chr20	ZT128_6cells	Random Spore	2018-02-02	x	1	1	1	1	1	0	1	1	1				2	2	1		0	1
S4C1527	IPO94269	ZT279	Chr19	chr18, chr20	ZT128_6cells	Random Spore	2018-02-02	x	1	1	1	1	1	0	1	0	1				1	1	1		0	1
S4C1528	IPO94269	ZT279	Chr19	chr18, chr20	ZT128_6cells	Random Spore	2018-02-02	x	1	1	1	1	1	0	1	0	1				2	1	2		0	1
S4C1529	IPO94269	ZT279	Chr19	chr18, chr20	ZT128_6cells	Random Spore	lost during isolation	x	0																0
S4C1530	IPO94269	ZT279	Chr19	chr18, chr20	ZT128_6cells	Random Spore	2018-02-02	x	1	0	1	1	1	0	1	0	1				2	1	2		0	1
S4C1531	IPO94269	ZT279	Chr19	chr18, chr20	ZT128_6cells	Random Spore	2018-02-02	x	1	0	1	1	1	1	1	1	1				1	2	2		0	2
S4C1532	IPO94269	ZT279	Chr19	chr18, chr20	ZT128_6cells	Random Spore	2018-02-02	x	1	0	1	1	1	0	1	1	1				2	1	2		0	2
S4C1609	IPO94269	ZT279	Chr19	chr18, chr20	Zt128_5cells	Random Spore	2018-02-02	x	1	0	1	0	1	0	1	1	1				nd	1	2		0	2
S4C1610	IPO94269	ZT279	Chr19	chr18, chr20	Zt128_5cells	Random Spore	2018-02-02	x	1	0	1	1	1	1	1	0	1				2	2	1		0	1
S4C1611	IPO94269	ZT279	Chr19	chr18, chr20	Zt128_5cells	Random Spore	2018-02-02	x	1	0	1	0	1	0	1	1	1				1	1	2		0	1
S4C1612	IPO94269	ZT279	Chr19	chr18, chr20	Zt128_5cells	Random Spore	2018-02-02	x	1	0	1	1	1	1	1	0	1				1	2	1		0	1
S4C1613	IPO94269	ZT279	Chr19	chr18, chr20	Zt128_5cells	Random Spore	2018-02-02	x	1	0	1	0	1	1	1	0	1				2	2	2		0	1
S4C1614	IPO94269	ZT279	Chr19	chr18, chr20	Zt128_5cells	Random Spore	2018-02-02	x	1	0	1	0	1	0	1	0	1				nd	1	1		0	1
S4C1615	IPO94269	ZT279	Chr19	chr18, chr20	Zt128_5cells	Random Spore	2018-02-02	x	1	0	1	0	1	1	1	1	1				1	2	1		0	1
S4C1616	IPO94269	ZT279	Chr19	chr18, chr20	Zt128_5cells	Random Spore	2018-02-02	x	1	0	1	1	1	0	1	1	1				1	1	2		0	1
S4C1617	IPO94269	ZT279	Chr19	chr18, chr20	Zt128_5cells	Random Spore	2018-02-02	x	1	0	1	1	1	0	1	0	1				1	2	1		0	1
S4C1618	IPO94269	ZT279	Chr19	chr18, chr20	Zt128_5cells	Random Spore	lost during isolation	x	0																0
S4C1619	IPO94269	ZT279	Chr19	chr18, chr20	Zt128_5cells	Random Spore	2018-02-02	x	1	0	1	1	1	1	1	0	1				nd	1	1		0	1
S4C1620	IPO94269	ZT279	Chr19	chr18, chr20	Zt128_5cells	Random Spore	2018-02-02	x	1	0	0	1	1	1	0	0	1				1	2	1		0	1
S4C1621	IPO94269	ZT279	Chr19	chr18, chr20	Zt128_5cells	Random Spore	2018-02-02	x	1	0	0	1	1	1	0	0	1				2	1	1		0	1
S4C1622	IPO94269	ZT279	Chr19	chr18, chr20	Zt128_5cells	Random Spore	lost during isolation	x	0																0
S4C1623	IPO94269	ZT279	Chr19	chr18, chr20	Zt128_5cells	Random Spore	2018-02-02	x	1	0	0	1	1	nd	nd	nd	1				2	2	2		0	1
S4C1624	IPO94269	ZT279	Chr19	chr18, chr20	Zt128_5cells	Random Spore	lost during isolation	x	0																0
S4C1625	IPO94269	ZT279	Chr19	chr18, chr20	Zt128_5cells	Random Spore	lost during isolation	x	0																0
S4C1626	IPO94269	ZT279	Chr19	chr18, chr20	Zt128_5cells	Random Spore	lost during isolation	x	0																0
S4C1809	IPO94269	ZT279	Chr19	chr18, chr20	ZT128_6d	Random Spore	2018-02-02	x	1	0	1	1	1	1	0	1	1				2	1	2		0	2
S4C1810	IPO94269	ZT279	Chr19	chr18, chr20	ZT128_6d	Random Spore	2018-02-02	x	1	0	1	1	1	1	1	1	1				2	2	2		0	2
S4C1811	IPO94269	ZT279	Chr19	chr18, chr20	ZT128_6d	Random Spore	2018-02-02	x	1	0	1	1	1	nd	nd	1	1				2	2	2		0	2
S4C1812	IPO94269	ZT279	Chr19	chr18, chr20	ZT128_6d	Random Spore	2018-02-02	x	1	0	1	1	1	1	1	1	1				2	2	2		0	2
S4C1813	IPO94269	ZT279	Chr19	chr18, chr20	ZT128_6d	Random Spore	2018-02-02	x	1	0	1	1	1	1	1	1	1				1	2	1		0	2
S4C201	IPO94269	ZT267	Chr21	chr18, chr20	Coinocculation	Random Spore	2018-02-02	x	1	1	1	1	1	1	1	1	0				2	2	1		0	2
S4C202	IPO94269	ZT267	Chr21	chr18, chr20	Coinocculation	Random Spore	2018-02-02	x	1	nd	nd	nd	nd	1	1	1	1				1	1	1		0	2
S4C203	IPO94269	ZT267	Chr21	chr18, chr20	Coinocculation	Random Spore	2018-02-02	x	1	0	1	1	0	1	1	1	1				2	1	2		0	2
S4C204	IPO94269	ZT267	Chr21	chr18, chr20	Coinocculation	Random Spore	2018-02-02	x	1	1	1	1	1	1	1	1	1				1	2	1		0	2
S4C205	IPO94269	ZT267	Chr21	chr18, chr20	Coinocculation	Random Spore	2018-02-02	x	1	1	1	1	1	1	1	0	1				2	1	2		0	1
S4C206	IPO94269	ZT267	Chr21	chr18, chr20	Coinocculation	Random Spore	2018-02-02	x	1	0	1	1	1	1	1	0	0				2	1	1		0	2
S4C207	IPO94269	ZT267	Chr21	chr18, chr20	Coinocculation	Random Spore	2018-02-02	x	1	1	1	1	1	1	1	1	0				1	1	2		0	2
S4C208	IPO94269	ZT267	Chr21	chr18, chr20	Coinocculation	Random Spore	2018-02-02	x	1	1	1	1	1	1	1	0	0				1	2	1		0	nd
S4C209	IPO94269	ZT267	Chr21	chr18, chr20	Coinocculation	Random Spore	2018-02-02	x	1	1	1	1	1	1	1	0	1				nd	2	2		0	1
S4C210	IPO94269	ZT267	Chr21	chr18, chr20	Coinocculation	Random Spore	2018-02-02	x	1	1	1	1	1	0	1	0	1				1	1	1		0	1
S4C211	IPO94269	ZT267	Chr21	chr18, chr20	Coinocculation	Random Spore	2018-02-02	x	1	1	1	1	1	1	0	1	0				1	1	1		0	2
S4C212	IPO94269	ZT267	Chr21	chr18, chr20	Coinocculation	Random Spore	2018-02-02	x	1	1	1	1	1	1	1	1	0				2	2	1		0	2
S4C213	IPO94269	ZT267	Chr21	chr18, chr20	Coinocculation	Random Spore	2018-02-02	x	1	1	1	1	1	1	1	0	1				2	2	1		0	1
S4C214	IPO94269	ZT267	Chr21	chr18, chr20	Coinocculation	Random Spore	2018-02-02	x	1	1	1	1	1	1	1	1	0				1	1	2		0	2
S4C215	IPO94269	ZT267	Chr21	chr18, chr20	Coinocculation	Random Spore	2018-02-02	x	1	1	1	1	1	1	1	1	1				2	2	2		0	2
S4C216	IPO94269	ZT267	Chr21	chr18, chr20	Coinocculation	Random Spore	2018-02-02	x	1	1	1	1	0	1	1	1	1				1	1	1		0	2
S4C217	IPO94269	ZT267	Chr21	chr18, chr20	Coinocculation	Random Spore	2018-02-02	x	1	1	1	1	1	1	1	0	1				1	1	2		0	1
S4C218	IPO94269	ZT267	Chr21	chr18, chr20	Coinocculation	Random Spore	2018-02-02	x	1	1	1	1	1	0	1	0	1				1	2	1		0	1
S4C219	IPO94269	ZT267	Chr21	chr18, chr20	Coinocculation	Random Spore	2018-02-02	x	1	1	1	1	0	1	1	1	0				2	2	1		0	2
S4C220	IPO94269	ZT267	Chr21	chr18, chr20	Coinocculation	Random Spore	2018-02-02	x	1	1	1	1	1	0	1	1	1				2	2	1		0	1
S4C221	IPO94269	ZT267	Chr21	chr18, chr20	Coinocculation	Random Spore	2018-02-02	x	1	1	1	1	1	1	1	1	0				2	1	1		0	2
S4C222	IPO94269	ZT267	Chr21	chr18, chr20	Coinocculation	Random Spore	2018-02-02	x	1	1	1	1	1	1	1	1	1				1	2	1		0	2
S4C223	IPO94269	ZT267	Chr21	chr18, chr20	Coinocculation	Random Spore	2018-02-02	x	1	1	1	1	1	1	1	1	0				2	2	2		0	2
S4C224	IPO94269	ZT267	Chr21	chr18, chr20	Coinocculation	Random Spore	2018-02-02	x	1	1	1	1	1	1	0	1	0				1	2	2		0	2
S4C225	IPO94269	ZT267	Chr21	chr18, chr20	Coinocculation	Random Spore	2018-02-02	x	1	1	1	1	1	1	1	1	0				1	1	2		0	2
S4C226	IPO94269	ZT267	Chr21	chr18, chr20	Coinocculation	Random Spore	2018-02-02	x	1	nd	nd	nd	nd	0	nd	nd	0				nd	nd	nd		0	nd
S4C227	IPO94269	ZT267	Chr21	chr18, chr20	Coinocculation	Random Spore	2018-02-02	x	1	1	1	1	1	1	1	1	1				2	2	2		0	2
S4C228	IPO94269	ZT267	Chr21	chr18, chr20	Coinocculation	Random Spore	2018-02-02	x	1	1	1	1	1	1	1	1	1				2	2	2		0	2
S4C229	IPO94269	ZT267	Chr21	chr18, chr20	Coinocculation	Random Spore	lost during isolation	x	0																0
S4C230	IPO94269	ZT267	Chr21	chr18, chr20	Coinocculation	Random Spore	lost during isolation	x	0																0
S4C231	IPO94269	ZT267	Chr21	chr18, chr20	Coinocculation	Random Spore	2018-02-02	x	1	1	1	1	1	1	1	1	0				2	1	1		0	2
S4C232	IPO94269	ZT267	Chr21	chr18, chr20	Coinocculation	Random Spore	2018-02-02	x	1	1	1	1	1	1	1	1	1				1	1	2		0	2
S4C417	IPO94269	ZT271	Chr17	chr18, chr20	Coinocculation	Random Spore	2018-02-02	x	1	1	1	1	1	1	1	1	1				2	1	2		0	2
S4C418	IPO94269	ZT271	Chr17	chr18, chr20	Coinocculation	Random Spore	2018-02-02	x	1	1	1	1	0	1	1	1	1				1	2	2		0	2
S4C419	IPO94269	ZT271	Chr17	chr18, chr20	Coinocculation	Random Spore	2018-02-02	x	1	1	1	1	0	1	1	1	1				1	2	1		0	2
S4C420	IPO94269	ZT271	Chr17	chr18, chr20	Coinocculation	Random Spore	2018-02-02	x	1	1	1	1	0	1	1	1	1				2	1	1		0	2
S4C421	IPO94269	ZT271	Chr17	chr18, chr20	Coinocculation	Random Spore	2018-02-02	x	1	1	1	1	0	1	1	1	1				2	1	2		0	nd
S4C422	IPO94269	ZT271	Chr17	chr18, chr20	Coinocculation	Random Spore	2018-02-02	x	1	1	1	1	1	nd	nd	nd	nd				2	1	1		0	nd
S4C423	IPO94269	ZT271	Chr17	chr18, chr20	Coinocculation	Random Spore	2018-02-02	x	1	1	1	1	0	1	1	1	1				nd	2	1		0	2
S4C525	IPO94269	ZT278	Chr19	chr18, chr20	Coinocculation	Random Spore	2018-02-02	x	1	1	1	1	1	0	1	0	1				2	2	2		0	1
S4C526	IPO94269	ZT278	Chr19	chr18, chr20	Coinocculation	Random Spore	2018-02-02	x	1	1	1	1	1	1	1	0	1				1	2	1		0	1
S4C527	IPO94269	ZT278	Chr19	chr18, chr20	Coinocculation	Random Spore	2018-02-02	x	1	1	1	1	1	0	1	0	1				1	1	1		0	1
S4C528	IPO94269	ZT278	Chr19	chr18, chr20	Coinocculation	Random Spore	2018-02-02	x	1	1	1	1	1	1	1	0	1				2	2	2		0	1
S4C529	IPO94269	ZT278	Chr19	chr18, chr20	Coinocculation	Random Spore	2018-02-02	x	1	1	0	1	1	1	0	0	1				2	1	2		0	2
S4C530	IPO94269	ZT278	Chr19	chr18, chr20	Coinocculation	Random Spore	2018-02-02	x	1	nd	nd	nd	nd	1	1	0	1				1	1	2		0	1
S4C531	IPO94269	ZT278	Chr19	chr18, chr20	Coinocculation	Random Spore	2018-02-02	x	1	1	1	1	1	0	1	0	1				2	1	2		0	nd
S4C532	IPO94269	ZT278	Chr19	chr18, chr20	Coinocculation	Random Spore	lost during isolation	x	0																0
S4C833	IPO94269	Zt291	Chr15	chr18, chr20	Coinocculation	Random Spore	2018-02-02	x	1	1	1	1	1	0	1	1	1				2	1	1		0	1
S4C834	IPO94269	Zt291	Chr15	chr18, chr20	Coinocculation	Random Spore	2018-02-02	x	1	1	1	1	1	1	1	0	1				1	2	2		0	nd
S4C835	IPO94269	Zt291	Chr15	chr18, chr20	Coinocculation	Random Spore	2018-02-02	x	1	1	1	1	1	1	1	0	1				2	1	2		0	1
S4C836	IPO94269	Zt291	Chr15	chr18, chr20	Coinocculation	Random Spore	2018-02-02	x	1	1	1	1	1	0	1	0	1				2	1	1		0	1
S4C837	IPO94269	Zt291	Chr15	chr18, chr20	Coinocculation	Random Spore	2018-02-02	x	1	1	1	1	1	1	1	0	1				1	2	2		0	1
S4C838	IPO94269	Zt291	Chr15	chr18, chr20	Coinocculation	Random Spore	2018-02-02	x	1	1	1	1	1	0	1	1	1				1	2	1		0	1
S4C839	IPO94269	Zt291	Chr15	chr18, chr20	Coinocculation	Random Spore	2018-02-02	x	1	1	1	1	1	0	1	1	1				2	2	1		0	1
S4C840	IPO94269	Zt291	Chr15	chr18, chr20	Coinocculation	Random Spore	2018-02-02	x	1	1	1	1	1	0	1	1	1				2	2	1		0	1
S3C1508	IPO94269	ZT278	chr19	chr18, chr20	ZT128_6cells	Random Spore	2017-12-19	x	1	1	1	1	1	1	1	0	1				1	1	1		0	1
