# Supplementary material for: Meiotic drive of female-inherited supernumerary chromosomes in a pathogenic fungus
Source: eLife. 2018 Dec 13;7:e40251. doi: 10.7554/eLife.40251 (PMC6331196; doi:10.7554/eLife.40251)
Supplement: Supplementary file 5. [file elife-40251-supp5.xlsx]

## Sheet: Tabelle1
Summary of statistical tests
Figure 2 A
count of ascospores containing	exp. A	exp. B	exp. C	Fischer's exact test (two-sided) p value
IPO94269 mtDNA	672	6	100	2.2e-16
IPO323 mtDNA	165	49	183
Figure 2 B
		Experiment A			Experiment B			Experiment C			Total
	unpaired chromosome	absent	present	n	absent	present	n	absent	present	n	absent	present	n	Binomial test (two-sided, p=0.5) p value
Ascospores with IPO323 mtDNA	chr14	7	9	16	33	31	64	24	28	52	64	68	132	0.7941
	chr15	20	11	31	28	12	40	4	3	7	52	26	78	0.004335
	chr16	14	12	26	18	15	33	41	31	72	73	58	131	0.2211
	chr17	6	4	10	6	10	16	28	18	46	40	32	72	0.4096
	chr19	10	7	17	45	17	62	23	17	40	78	41	119	0.0008881
	chr21	12	12	24	20	12	32	24	21	45	56	45	101	0.3197
	chr18	21	121	142	76	273	349	33	304	337	130	698	828	2.2e-16
	chr20	22	132	154	54	298	352	33	331	364	109	761	870	2.2e-16
Ascospores with IPO94269 mtDNA	chr14	48	30	78	0	0	0	9	4	13	57	34	91	0.02058
	chr15	5	57	62	6	2	8	0	43	43	11	102	113	2.2e-16
	chr16	16	47	63	3	5	8	3	36	39	22	88	110	1.55e-10
	chr17	23	61	84	0	0	0	1	9	10	24	70	94	2.203e-06
	chr19	10	67	77	0	8	8	0	29	29	10	104	114	2.2e-16
	chr21	4	61	65	0	0	0	0	30	30	4	91	95	2.2e-16
	chr18	398	201	599	33	13	46	105	84	189	536	298	834	2.2e-16
	chr20	330	258	588	30	16	46	119	77	196	479	351	830	1.003e-05
Figure 2 C
cell density IPO323∆chr19 (cells/mL)	cell density IPO94269 (cells/mL)	count of ascospores with IPO323 mtDNA	count of ascospores with IPO94269 mtDNA	n	Fischer's exact test compared to co-inoculation with equal cell density (two-sided) p value
100000	10000000	3	45	48	8.372e-08
1000000	10000000	3	56	59	1.778e-09
10000000	10000000	22	14	36	na
10000000	1000000	24	1	25	0.002192
10000000	100000	35	1	36	0.0002003
Figure 2 D
unpaired chr	cell density IPO323∆chr19 (cells/mL)	cell density IPO94269 (cells/mL)	count of ascospores in which chr is present	count of ascospores in which chr is absent	n	Binomial test (two-sided, p=0.5) p value
IPO94269 chr19	100000	10000000	70	7	77	3.525e-14
	1000000	10000000	72	6	78	1.849e-15
	10000000	10000000	46	23	69	0.007621
	10000000	1000000	23	17	40	0.4296
	10000000	100000	14	25	39	0.1081
IPO323 chr18	100000	10000000	38	39	77	1
	1000000	10000000	29	49	78	0.03079
	10000000	10000000	48	21	69	0.00155
	10000000	1000000	36	4	40	1.857e-07
	10000000	100000	32	7	39	7.025e-05
IPO323 chr20	100000	10000000	38	39	77	1
	1000000	10000000	32	46	78	0.1405
	10000000	10000000	47	22	69	0.003545
	10000000	1000000	35	5	40	1.383e-06
	10000000	100000	37	2	39	2.841e-09
Figure S2A
mitochondrial genome	unpaired chromosome	experiment	count of ascospores in which chr is present	count of ascospores in which chr is absent	n	Binomial test (two-sided, p=0.5) p value
Ascospore with IPO323 mtDNA	IPO94269 unpaired chrs	A	55	69	124	0.2429
		B	97	150	247	0.0009003
		C	118	144	262	0.1223
	IPO323 unpaired chr18	A	121	21	142	2.2e-16
		B	273	76	349	2.2e-16
		C	304	33	337	2.2e-16
	IPO323 unpaired chr20	A	132	22	154	2.2e-16
		B	298	54	352	2.2e-16
		C	331	33	364	2.2e-16
Ascospores with IPO94269 mtDNA	IPO94269 unpaired chrs	A	323	106	423	2.2e-16
		B	15	9	24	0.3075
		C	151	13	164	2.2e-16
	IPO323 unpaired chr18	A	201	398	599	2.2e-16
		B	13	33	46	0.004534
		C	84	105	189	0.1455
	IPO323 unpaired chr20	A	258	330	588	0.003377
		B	16	30	46	0.05408
		C	77	119	196	0.003302
Figure S2B
experiment	origin of unpaired chr	unpaired chr	count of ascospores in which chr is present	count of ascospores in which chr is absent	n	Binomial test (two-sided, p=0.5) p value
A	IPO94269	chr14	41	55	96	0.1843
		chr15	70	26	96	8.05e-06
		chr16	66	30	96	0.0003056
		chr17	66	30	96	0.0003056
		chr19	76	20	96	7.319e-09
		chr21	73	16	89	7.237e-10
	IPO323	chr18	333	427	760	0.0007319
		chr20	399	362	761	0.2042
B	IPO94269	chr14	31	33	64	0.9007
		chr15	14	34	48	0.005515
		chr16	24	24	48	1
		chr17	10	6	16	0.4545
		chr19	26	46	72	0.02446
		chr21	12	20	32	0.2153
	IPO323	chr18	291	113	404	2.2e-16
		chr20	322	86	408	4.1e-16
C	IPO94269	chr14	32	33	65	1
		chr15	46	4	50	4.462e-10
		chr16	67	44	111	0.03631
		chr17	27	29	56	1
		chr19	46	23	69	0.007621
		chr21	51	24	75	0.002444
	IPO323	chr18	631	313	944	2.2e-16
		chr20	408	152	560	2.2e-16
Figure S2C
origin of unpaired chr	unpaired chr	count of ascospores in which chr is present	count of ascospores in which chr is absent	n	Binomial test (two-sided, p=0.5) p value
IPO94269	chr14	104	121	225	0.2861
	chr15	130	64	194	2.475e-06
	chr16	157	98	255	0.0002655
	chr17	103	65	168	0.004171
	chr19	148	89	237	0.0001535
	chr21	136	60	196	5.833e-08
IPO323	chr18	1255	853	2108	2.2e-16
	chr20	1129	600	1729	2.2e-16
Figure S4C
	Ascus A03-4
	Frequency on core chromosomes (absolute/relative[%])						Frequency on paired supernumerary chromosomes (absolute/relative[%])						Frequency on core and paired supernumerary chromosomes (absolute/relative[%])
Frequency of individual IPO94269 SNPs among 8 ascospores	all		restricted to those supported by at least one occurrence in a region with a read-depth >8		restricted to those supported by all occurrences in a region with a read-depth >8		all		restricted to those supported by at least one occurrence in a region with a read-depth >8		restricted to those supported by all occurrences in a region with a read-depth >8		all		restricted to those supported by at least one occurrence in a region with a read-depth >8		restricted to those supported by all occurrences in a region with a read-depth >8
1	19764	12.7%	563	0.6%	563	1%	1575	13.3%	63	0.9%	63	1.8%	21339	12.8%	626	0.6%	626	1%
2	13688	8.8%	903	0.9%	283	0.5%	1151	9.8%	172	2.3%	33	0.9%	14839	8.9%	1075	1%	316	0.5%
3	16534	10.6%	3989	4.2%	559	1%	1430	12.1%	547	7.4%	53	1.5%	17964	10.7%	4536	4.4%	612	1%
4	105500	67.8%	89897	94.2%	56782	97.6%	7635	64.7%	6601	89.3%	3422	95.7%	113135	67.6%	96498	93.9%	60204	97.4%
5	26	0.02%	22	0.02%	8	0.01%	3	0.03%	3	0.04%	4	0.11%	29	0.02%	25	0.02%	12	0.02%
6	29	0.02%	28	0.03%	12	0.02%	8	0.07%	8	0.11%	0	0%	37	0.02%	36	0.04%	12	0.02%
7	2	0.001%	1	0.001%	0	0%	0	0%	0	0%	0	0%	2	0.001%	1	0.001%	0	0%
8	1	0.001%	0	0%	0	0%	0	0%	0	0%	0	0%	1	0.001%	0	0%	0	0%
Total	155544	100%	95403	100%	58207	100%	11802	100%	7394	100%	3575	100%	167346	100%	102797	100%	61782	100%
Figure S4F
	Ascus A08-1
	Frequency on core chromosomes (absolute/relative[%])						Frequency on paired supernumerary chromosomes (absolute/relative[%])						Frequency on core and paired supernumerary chromosomes (absolute/relative[%])
Frequency of individual IPO94269 SNPs among 8 ascospores	all		restricted to those supported by at least one occurrence in a region with a read-depth >8		restricted to those supported by all occurrences in a region with a read-depth >8		all		restricted to those supported by at least one occurrence in a region with a read-depth >8		restricted to those supported by all occurrences in a region with a read-depth >8		all		restricted to those supported by at least one occurrence in a region with a read-depth >8		restricted to those supported by all occurrences in a region with a read-depth >8
1	19449	12.5%	488	0.5%	488	0.8%	2175	14.9%	19	0.2%	19	0.5%	21624	12.7%	507	0.5%	507	0.8%
2	13818	8.9%	1001	1%	288	0.5%	1517	10.4%	77	0.9%	13	0.3%	15335	9%	1078	1%	301	0.5%
3	16149	10.4%	4005	4.1%	587	1%	1687	11.6%	372	4.5%	50	1.2%	17836	10.5%	4377	4.2%	637	1%
4	106447	68.2%	91252	94.2%	57663	97.6%	9165	63%	7702	94.2%	4111	98%	115612	67.8%	98954	94.2%	61774	97.6%
5	49	0.03%	35	0.04%	14	0.02%	6	0.04%	5	0.06%	1	0.02%	55	0.03%	40	0.04%	15	0.02%
6	70	0.04%	65	0.07%	35	0.06%	2	0.01%	2	0.02%	2	0.05%	72	0.04%	67	0.06%	37	0.06%
7	1	0.001%	1	0.001%	0	0%	0	0%	0	0%	0	0%	1	0.001%	1	0.001%	0	0%
8	2	0.001%	0	0%	0	0%	0	0%	0	0%	0	0%	2	0.001%	0	0%	0	0%
Total	155985	100%	96847	100%	59075	100%	14552	100%	8177	100%	4196	100%	170537	100%	105024	100%	63271	100%
