# Supplementary material for: Meiotic drive of female-inherited supernumerary chromosomes in a pathogenic fungus
Source: eLife. 2018 Dec 13;7:e40251. doi: 10.7554/eLife.40251 (PMC6331196; doi:10.7554/eLife.40251)
Supplement: Supplementary file 6. [file elife-40251-supp6.xlsx]

## Sheet: Tabelle1
Experiment	Paired chromosome	Count of ascospores in which chromosome is absent	Count of ascospores in which chromosome is present	Relative frequency	Pearson's Chi-squared test
A	Chr14	34	726	0.045	X-squared = 34.422, df = 5, p-value = 1.962e-06
	Chr15	26	734	0.034
	Chr16	6	754	0.008
	Chr17	33	727	0.043
	Chr19	14	746	0.018
	Chr21	40	723	0.052
	Total A	153	4410	0.034
B	Chr14	19	352	0.051	X-squared = 49.548, df = 5, p-value = 1.715e-09
	Chr15	31	356	0.08
	Chr16	0	388	0
	Chr17	22	397	0.053
	Chr19	4	359	0.011
	Chr21	32	372	0.079
	Total B	108	2224	0.046
C	Chr14	17	524	0.031	X-squared = 22.513, df = 5, p-value = 0.0004181
	Chr15	24	535	0.043
	Chr16	5	495	0.01
	Chr17	35	522	0.063
	Chr19	20	519	0.037
	Chr21	15	472	0.031
	Total C	116	3067	0.036
	Total (A+B+C)	377	9701	0.037
